# Supplementary material for: GPS-PBS: A Deep Learning Framework to Predict Phosphorylation Sites that Specifically Interact with Phosphoprotein-Binding Domains
Source: Cells. 2020 May 20;9(5):1266. doi: 10.3390/cells9051266 (PMC7290655; doi:10.3390/cells9051266)
Supplement: Supplementary file 1 [file cells-09-01266-s001.zip › Table S2.xlsx]

## Sheet: Table S2
Table S2. Through the literature biocuration and public database integration, we collected 4458 experimentally PBSs involving 950 PPBPs and 268 PPCPs in 12 eukaryotes.
UniProta	Gene name	PPBDb	UniProtc	Gene name	AAd	Positione	PBPf(10,10)	Group	Organism	PMIDs
P63104	YWHAZ	14-3-3	P13612	ITGA4	S	1011	KAGFFKRQYKSILQEENRRDS	pS/pT	Homo sapiens	19401330
P62260	Ywhae	14-3-3	Q6IN33	Rcan1	S	108	PPNPDKQFLISPPASPPVGWK	pS/pT	Rattus norvegicus	16415348
P31947	SFN	14-3-3	O95863	SNAI1	S	11	MPRSFLVRKPSDPNRKPNYSE	pS/pT	Homo sapiens	20940406
P63104	YWHAZ	14-3-3	Q9HC77	CENPJ	S	1109	MQGNPPRRSKSAPPRDLGNLD	pS/pT	Homo sapiens	16516142
P61981	YWHAG	14-3-3	Q9HC77	CENPJ	S	1109	MQGNPPRRSKSAPPRDLGNLD	pS/pT	Homo sapiens	16516142
P62260	Ywhae	14-3-3	Q6IN33	Rcan1	S	112	DKQFLISPPASPPVGWKQVED	pS/pT	Rattus norvegicus	16415348
Q9CQV8	Ywhab	14-3-3	P46938	Yap1	S	112	ALTPQHVRAHSSPASLQLGAV	pS/pT	Mus musculus	26109051
P62259	Ywhae	14-3-3	P46938	Yap1	S	112	ALTPQHVRAHSSPASLQLGAV	pS/pT	Mus musculus	26109051
O70456	Sfn	14-3-3	P46938	Yap1	S	112	ALTPQHVRAHSSPASLQLGAV	pS/pT	Mus musculus	26109051
P68510	Ywhah	14-3-3	P46938	Yap1	S	112	ALTPQHVRAHSSPASLQLGAV	pS/pT	Mus musculus	26109051
P63101	Ywhaz	14-3-3	P46938	Yap1	S	112	ALTPQHVRAHSSPASLQLGAV	pS/pT	Mus musculus	26109051
P68254	Ywhaq	14-3-3	P46938	Yap1	S	112	ALTPQHVRAHSSPASLQLGAV	pS/pT	Mus musculus	26109051
P61982	Ywhag	14-3-3	P46938	Yap1	S	112	ALTPQHVRAHSSPASLQLGAV	pS/pT	Mus musculus	26109051
P62258	YWHAE	14-3-3	P30305	CDC25B	S	136	QTFEQAIQAASRIIRNEQFAI	pS/pT	Homo sapiens	9428519
P61981	YWHAG	14-3-3	P26358	DNMT1	S	143	SKPRTPRRSKSDGEAKPEPSP	pS/pT	Homo sapiens	26553800
P63104	YWHAZ	14-3-3	Q5S007	LRRK2	S	1444	WLFNIKARASSSPVILVGTHL	pS/pT	Homo sapiens	24351927
P27348	YWHAQ	14-3-3	Q5S007	LRRK2	S	1444	WLFNIKARASSSPVILVGTHL	pS/pT	Homo sapiens	24351927
P61981	YWHAG	14-3-3	Q5S007	LRRK2	S	1444	WLFNIKARASSSPVILVGTHL	pS/pT	Homo sapiens	24351927
P31946	YWHAB	14-3-3	Q8WUI4	HDAC7	S	155	PEHFPLRKTVSEPNLKLRYKP	pS/pT	Homo sapiens	16980613
P31946	YWHAB	14-3-3	Q12802	AKAP13	S	1565	MRSLSPFRRHSWGPGKNAASD	pS/pT	Homo sapiens	15229649
P62258	YWHAE	14-3-3	Q12802	AKAP13	S	1565	MRSLSPFRRHSWGPGKNAASD	pS/pT	Homo sapiens	15229649
P63104	YWHAZ	14-3-3	Q12802	AKAP13	S	1565	MRSLSPFRRHSWGPGKNAASD	pS/pT	Homo sapiens	15229649
P61981	YWHAG	14-3-3	Q4VCS5	AMOT	S	175	DLKQGHVRSLSERLMQMSLAT	pS/pT	Homo sapiens	24101513
Q9CQV8	Ywhab	14-3-3	P22893	Zfp36	S	178	GQPHVLRQSISFSGLPSGRRS	pS/pT	Mus musculus	17030608;15538381;14688255
P62258	YWHAE	14-3-3	P30304	CDC25A	S	178	GKDLFTQRQNSAPARMLSSNE	pS/pT	Homo sapiens	14559997
P31946	YWHAB	14-3-3	Q8WUI4	HDAC7	S	181	RRKNPLLRKESAPPSLRRRPA	pS/pT	Homo sapiens	16980613
P61981	YWHAG	14-3-3	P07101	TH	S	19	PQAKGFRRAVSELDAKQAEAI	pS/pT	Homo sapiens	24055376
P62258	YWHAE	14-3-3	P30304	CDC25A	S	191	ARMLSSNERDSSEPGNFIPLF	pS/pT	Homo sapiens	9428519
Q9CQV8	Ywhab	14-3-3	P23950	Zfp36l1	S	203	ADRPRLQHSFSFAGFPSAAAT	pS/pT	Mus musculus	17030608;15538381
P31946	YWHAB	14-3-3	Q9UQC2	GAB2	S	210	SRRAENARSASFSQGTRASFL	pS/pT	Homo sapiens	19172738
P62258	YWHAE	14-3-3	P10398	ARAF	S	214	NAPLQRIRSTSTPNVHMVSTT	pS/pT	Homo sapiens	9428519
P62258	YWHAE	14-3-3	P30307	CDC25C	S	216	VSRSGLYRSPSMPENLNRPRL	pS/pT	Homo sapiens	9428519
P31946	YWHAB	14-3-3	P30307	CDC25C	S	216	VSRSGLYRSPSMPENLNRPRL	pS/pT	Homo sapiens	15744326;9278512
P63104	YWHAZ	14-3-3	P48729	CSNK1A1	S	218	GYVLMYFNRTSLPWQGLKAAT	pS/pT	Homo sapiens	19860830
P31946	YWHAB	14-3-3	P48729	CSNK1A1	S	218	GYVLMYFNRTSLPWQGLKAAT	pS/pT	Homo sapiens	19860830
P62258	YWHAE	14-3-3	P48729	CSNK1A1	S	218	GYVLMYFNRTSLPWQGLKAAT	pS/pT	Homo sapiens	19860830
P31947	SFN	14-3-3	P48729	CSNK1A1	S	218	GYVLMYFNRTSLPWQGLKAAT	pS/pT	Homo sapiens	19860830
P61981	YWHAG	14-3-3	P48729	CSNK1A1	S	218	GYVLMYFNRTSLPWQGLKAAT	pS/pT	Homo sapiens	19860830
Q04917	YWHAH	14-3-3	P48729	CSNK1A1	S	218	GYVLMYFNRTSLPWQGLKAAT	pS/pT	Homo sapiens	19860830
P27348	YWHAQ	14-3-3	P48729	CSNK1A1	S	218	GYVLMYFNRTSLPWQGLKAAT	pS/pT	Homo sapiens	19860830
P31946	YWHAB	14-3-3	P78314	SH3BP2	S	225	PAFSDMPRAHSFTSKGPGPLL	pS/pT	Homo sapiens	12501243
P63104	YWHAZ	14-3-3	P78314	SH3BP2	S	225	PAFSDMPRAHSFTSKGPGPLL	pS/pT	Homo sapiens	12501243
P29311	BMH1	14-3-3	P07248	ADR1	S	23	FPVVDLNSCFSNGFNNEKQEI	pS/pT	Saccharomyces cerevisiae	24142105
P63104	YWHAZ	14-3-3	Q86TI0	TBC1D1	S	237	PVRRPMRKSFSQPGLRSLAFR	pS/pT	Homo sapiens	17995453
P31946	YWHAB	14-3-3	Q86TI0	TBC1D1	S	237	PVRRPMRKSFSQPGLRSLAFR	pS/pT	Homo sapiens	17995453
P62258	YWHAE	14-3-3	Q86TI0	TBC1D1	S	237	PVRRPMRKSFSQPGLRSLAFR	pS/pT	Homo sapiens	17995453
P31947	SFN	14-3-3	Q86TI0	TBC1D1	S	237	PVRRPMRKSFSQPGLRSLAFR	pS/pT	Homo sapiens	17995453
P61981	YWHAG	14-3-3	Q86TI0	TBC1D1	S	237	PVRRPMRKSFSQPGLRSLAFR	pS/pT	Homo sapiens	17995453
Q04917	YWHAH	14-3-3	Q86TI0	TBC1D1	S	237	PVRRPMRKSFSQPGLRSLAFR	pS/pT	Homo sapiens	17995453
P27348	YWHAQ	14-3-3	Q86TI0	TBC1D1	S	237	PVRRPMRKSFSQPGLRSLAFR	pS/pT	Homo sapiens	17995453
P31946	YWHAB	14-3-3	Q9NYF0	DACT1	S	237	QASGAVCRSLSTPQFNSLDVI	pS/pT	Homo sapiens	21262972
P63104	YWHAZ	14-3-3	P48729	CSNK1A1	S	242	KYEKISEKKMSTPVEVLCKGF	pS/pT	Homo sapiens	19860830
P31946	YWHAB	14-3-3	P48729	CSNK1A1	S	242	KYEKISEKKMSTPVEVLCKGF	pS/pT	Homo sapiens	19860830
P62258	YWHAE	14-3-3	P48729	CSNK1A1	S	242	KYEKISEKKMSTPVEVLCKGF	pS/pT	Homo sapiens	19860830
P31947	SFN	14-3-3	P48729	CSNK1A1	S	242	KYEKISEKKMSTPVEVLCKGF	pS/pT	Homo sapiens	19860830
P61981	YWHAG	14-3-3	P48729	CSNK1A1	S	242	KYEKISEKKMSTPVEVLCKGF	pS/pT	Homo sapiens	19860830
Q04917	YWHAH	14-3-3	P48729	CSNK1A1	S	242	KYEKISEKKMSTPVEVLCKGF	pS/pT	Homo sapiens	19860830
P27348	YWHAQ	14-3-3	P48729	CSNK1A1	S	242	KYEKISEKKMSTPVEVLCKGF	pS/pT	Homo sapiens	19860830
P62258	YWHAE	14-3-3	P04049	RAF1	S	259	GSLSQRQRSTSTPNVHMVSTT	pS/pT	Homo sapiens	8601312
P63104	YWHAZ	14-3-3	P30307	CDC25C	S	263	RKGLCLKKTVSLCDITITQML	pS/pT	Homo sapiens	21189416
P68510	Ywhah	14-3-3	Q6VV64	Kcnk18	S	264	PPTRPVERSNSCPELVLGRLS	pS/pT	Mus musculus	18397886;18397886
P61982	Ywhag	14-3-3	Q6VV64	Kcnk18	S	264	PPTRPVERSNSCPELVLGRLS	pS/pT	Mus musculus	20215114
P62258	YWHAE	14-3-3	P05787	KRT8	S	27	PRAFSSRSYTSGPGSRISSSS	pS/pT	Homo sapiens	9428519
P31946	YWHAB	14-3-3	P78314	SH3BP2	S	278	PRVPATPRRMSDPPLSTMPTA	pS/pT	Homo sapiens	12501243
P63104	YWHAZ	14-3-3	P78314	SH3BP2	S	278	PRVPATPRRMSDPPLSTMPTA	pS/pT	Homo sapiens	12501243
P63101	Ywhaz	14-3-3	Q08874	Mitf	S	280	LPPPGLTISNSCPANLPNIKR	pS/pT	Mus musculus	16822840
P61981	YWHAG	14-3-3	P43405	SYK	S	297	GGIISRIKSYSFPKPGHRKSS	pS/pT	Homo sapiens	21469132
P31946	YWHAB	14-3-3	P43405	SYK	S	297	GGIISRIKSYSFPKPGHRKSS	pS/pT	Homo sapiens	21469132
P31946	YWHAB	14-3-3	O60343	TBC1D4	S	318	EQQEFRSRCSSVTGVQRRVHE	pS/pT	Homo sapiens	21454690
P61981	YWHAG	14-3-3	O60343	TBC1D4	S	318	EQQEFRSRCSSVTGVQRRVHE	pS/pT	Homo sapiens	21454690
P27348	YWHAQ	14-3-3	Q86V87	FAM160B2	S	325	TLEGISWRLPSAPSDEASFPG	pS/pT	Homo sapiens	25900241
P63104	YWHAZ	14-3-3	P53350	PLK1	S	330	TIPPRFSIAPSSLDPSNRKPL	pS/pT	Homo sapiens	22202082
P62258	YWHAE	14-3-3	O60343	TBC1D4	S	341	QKSQPRRRHASAPSHVQPSDS	pS/pT	Homo sapiens	17995453
P63104	YWHAZ	14-3-3	O60343	TBC1D4	S	341	QKSQPRRRHASAPSHVQPSDS	pS/pT	Homo sapiens	17995453
P31947	SFN	14-3-3	O60343	TBC1D4	S	341	QKSQPRRRHASAPSHVQPSDS	pS/pT	Homo sapiens	17995453
Q04917	YWHAH	14-3-3	O60343	TBC1D4	S	341	QKSQPRRRHASAPSHVQPSDS	pS/pT	Homo sapiens	17995453
P27348	YWHAQ	14-3-3	O60343	TBC1D4	S	341	QKSQPRRRHASAPSHVQPSDS	pS/pT	Homo sapiens	17995453
P31946	YWHAB	14-3-3	O60343	TBC1D4	S	341	QKSQPRRRHASAPSHVQPSDS	pS/pT	Homo sapiens	21454690;17995453
P61981	YWHAG	14-3-3	O60343	TBC1D4	S	341	QKSQPRRRHASAPSHVQPSDS	pS/pT	Homo sapiens	21454690;17995453
P62258	YWHAE	14-3-3	Q02156	PRKCE	S	346	SSPSEEDRSKSAPTSPCDQEI	pS/pT	Homo sapiens	24450624
P62258	YWHAE	14-3-3	Q02156	PRKCE	S	368	ELENNIRKALSFDNRGEEHRA	pS/pT	Homo sapiens	24450624
P63104	YWHAZ	14-3-3	P41279	MAP3K8	S	400	PPREDQPRCQSLDSALLERKR	pS/pT	Homo sapiens	24912162
P61981	YWHAG	14-3-3	P41279	MAP3K8	S	400	PPREDQPRCQSLDSALLERKR	pS/pT	Homo sapiens	24912162
P31946	YWHAB	14-3-3	O00327	ARNTL	S	42	GVDCNRKRKGSSTDYQESMDT	pS/pT	Homo sapiens	27576939
P63104	YWHAZ	14-3-3	P41279	MAP3K8	S	443	EESEMLKRQRSLYIDLGALAG	pS/pT	Homo sapiens	24912162
P62258	YWHAE	14-3-3	Q6ZN04	MEX3B	S	462	GEHHLARRVRSDPGGGGLAYA	pS/pT	Homo sapiens	18779327
Q04917	YWHAH	14-3-3	Q6ZN04	MEX3B	S	462	GEHHLARRVRSDPGGGGLAYA	pS/pT	Homo sapiens	18779327
Q9CQV8	Ywhab	14-3-3	P22893	Zfp36	S	52	VTSRLTGRSTSLVEGRSCGWV	pS/pT	Mus musculus	17030608;15538381;14688255
P62258	YWHAE	14-3-3	Q99759	MAP3K3	S	526	TICMSGTGMRSVTGTPYWMSP	pS/pT	Homo sapiens	16407301
P62258	YWHAE	14-3-3	P20941	PDC	S	54	PSKKEILRQMSSPQSRNGKDS	pS/pT	Homo sapiens	25971962
P62258	YWHAE	14-3-3	P21580	TNFAIP3	S	565	LPPSCHQRSKSDPSRLVRSPS	pS/pT	Homo sapiens	9428519
P31946	YWHAB	14-3-3	O60343	TBC1D4	S	588	GANRMRGRLGSVDSFERSNSL	pS/pT	Homo sapiens	21454690
P61981	YWHAG	14-3-3	O60343	TBC1D4	S	588	GANRMRGRLGSVDSFERSNSL	pS/pT	Homo sapiens	21454690
P63104	YWHAZ	14-3-3	P53350	PLK1	S	597	VDKLLSSRSASNRLKAS****	pS/pT	Homo sapiens	22202082
P62258	YWHAE	14-3-3	P22681	CBL	S	619	WTGRELTNRHSLPFSLPSQME	pS/pT	Homo sapiens	9428519
P63104	YWHAZ	14-3-3	P41279	MAP3K8	S	62	DSNQNDERSKSLLLSGQEVPW	pS/pT	Homo sapiens	24912162
P62258	YWHAE	14-3-3	P04049	RAF1	S	621	HSLPKINRSASEPSLHRAAHT	pS/pT	Homo sapiens	9428519
P61981	YWHAG	14-3-3	Q02241	KIF23	S	716	SQPQLHRRSNSCSSISVASCI	pS/pT	Homo sapiens	25658096
P62258	YWHAE	14-3-3	P20941	PDC	S	73	DSKERVSRKMSIQEYELIHKE	pS/pT	Homo sapiens	25971962
P61981	YWHAG	14-3-3	Q8N5S9	CAMKK1	S	74	ARPSLSARKLSLQERPAGSYL	pS/pT	Homo sapiens	15469938
P31946	YWHAB	14-3-3	P54253	ATXN1	S	775	KPAATRKRRWSAPESRKLEKS	pS/pT	Homo sapiens	12757707
P62258	YWHAE	14-3-3	P54253	ATXN1	S	775	KPAATRKRRWSAPESRKLEKS	pS/pT	Homo sapiens	12757707
P63104	YWHAZ	14-3-3	P54253	ATXN1	S	775	KPAATRKRRWSAPESRKLEKS	pS/pT	Homo sapiens	12757707
P61981	YWHAG	14-3-3	P54253	ATXN1	S	775	KPAATRKRRWSAPESRKLEKS	pS/pT	Homo sapiens	20037628;12757707
Q04917	YWHAH	14-3-3	P54253	ATXN1	S	775	KPAATRKRRWSAPESRKLEKS	pS/pT	Homo sapiens	20037628;12757707
P61981	YWHAG	14-3-3	Q02241	KIF23	S	814	PIRLRHRRSRSAGDRWVDHKP	pS/pT	Homo sapiens	25658096
P31946	YWHAB	14-3-3	Q9NYF0	DACT1	S	827	NLKKKILRFRSGSLKLMTTV*	pS/pT	Homo sapiens	21262972
P61981	YWHAG	14-3-3	Q8TD43	TRPM4	S	88	LDFTGAGRKHSNFLRLSDRTD	pS/pT	Homo sapiens	25047048
P63104	YWHAZ	14-3-3	Q5S007	LRRK2	S	910	GSFLVKKKSNSISVGEFYRDA	pS/pT	Homo sapiens	24351927;20642453;25009464
P31946	YWHAB	14-3-3	Q5S007	LRRK2	S	910	GSFLVKKKSNSISVGEFYRDA	pS/pT	Homo sapiens	24351927;20642453;25009464
P62258	YWHAE	14-3-3	Q5S007	LRRK2	S	910	GSFLVKKKSNSISVGEFYRDA	pS/pT	Homo sapiens	24351927;20642453;25009464
P31947	SFN	14-3-3	Q5S007	LRRK2	S	910	GSFLVKKKSNSISVGEFYRDA	pS/pT	Homo sapiens	24351927;20642453;25009464
P61981	YWHAG	14-3-3	Q5S007	LRRK2	S	910	GSFLVKKKSNSISVGEFYRDA	pS/pT	Homo sapiens	24351927;20642453;25009464
Q04917	YWHAH	14-3-3	Q5S007	LRRK2	S	910	GSFLVKKKSNSISVGEFYRDA	pS/pT	Homo sapiens	24351927;20642453;25009464
O70456	Sfn	14-3-3	Q5S006	Lrrk2	S	910	SSFLVKRKSNSISVGEVYRDL	pS/pT	Mus musculus	20642453
P62259	Ywhae	14-3-3	Q5S006	Lrrk2	S	910	SSFLVKRKSNSISVGEVYRDL	pS/pT	Mus musculus	20642453
Q9CQV8	Ywhab	14-3-3	Q5S006	Lrrk2	S	910	SSFLVKRKSNSISVGEVYRDL	pS/pT	Mus musculus	20642453
P63101	Ywhaz	14-3-3	Q5S006	Lrrk2	S	910	SSFLVKRKSNSISVGEVYRDL	pS/pT	Mus musculus	20642453
P61982	Ywhag	14-3-3	Q5S006	Lrrk2	S	910	SSFLVKRKSNSISVGEVYRDL	pS/pT	Mus musculus	20642453
Q9CQV8	Ywhab	14-3-3	P23950	Zfp36l1	S	92	RDSRFRDRSFSEGGERLLPTQ	pS/pT	Mus musculus	17030608;15538381
P63104	YWHAZ	14-3-3	Q5S007	LRRK2	S	935	CSPNLQRHSNSLGPIFDHEDL	pS/pT	Homo sapiens	24351927;20642453;25009464
P31946	YWHAB	14-3-3	Q5S007	LRRK2	S	935	CSPNLQRHSNSLGPIFDHEDL	pS/pT	Homo sapiens	24351927;20642453;25009464
P62258	YWHAE	14-3-3	Q5S007	LRRK2	S	935	CSPNLQRHSNSLGPIFDHEDL	pS/pT	Homo sapiens	24351927;20642453;25009464
P31947	SFN	14-3-3	Q5S007	LRRK2	S	935	CSPNLQRHSNSLGPIFDHEDL	pS/pT	Homo sapiens	24351927;20642453;25009464
P61981	YWHAG	14-3-3	Q5S007	LRRK2	S	935	CSPNLQRHSNSLGPIFDHEDL	pS/pT	Homo sapiens	24351927;20642453;25009464
Q04917	YWHAH	14-3-3	Q5S007	LRRK2	S	935	CSPNLQRHSNSLGPIFDHEDL	pS/pT	Homo sapiens	24351927;20642453;25009464
O70456	Sfn	14-3-3	Q5S006	Lrrk2	S	935	CSPNAQRHSNSLGPVFDHEDL	pS/pT	Mus musculus	20642453
P62259	Ywhae	14-3-3	Q5S006	Lrrk2	S	935	CSPNAQRHSNSLGPVFDHEDL	pS/pT	Mus musculus	20642453
Q9CQV8	Ywhab	14-3-3	Q5S006	Lrrk2	S	935	CSPNAQRHSNSLGPVFDHEDL	pS/pT	Mus musculus	20642453
P63101	Ywhaz	14-3-3	Q5S006	Lrrk2	S	935	CSPNAQRHSNSLGPVFDHEDL	pS/pT	Mus musculus	20642453
P61982	Ywhag	14-3-3	Q5S006	Lrrk2	S	935	CSPNAQRHSNSLGPVFDHEDL	pS/pT	Mus musculus	20642453
P62258	YWHAE	14-3-3	P11274	BCR	S	95	DGASEPRASASRPQPAPADGA	pS/pT	Homo sapiens	9428519
P31946	YWHAB	14-3-3	Q6R327	RICTOR	T	1135	KTSNRRIRTLTEPSVDFNHSD	pS/pT	Homo sapiens	19720745
P29311	BMH1	14-3-3	P08458	SPS1	T	12	ESKEISIRSRTPPSKLYSIQS	pS/pT	Saccharomyces cerevisiae	25409301
P34730	BMH2	14-3-3	P08458	SPS1	T	12	ESKEISIRSRTPPSKLYSIQS	pS/pT	Saccharomyces cerevisiae	25409301
P31946	YWHAB	14-3-3	Q9UQC2	GAB2	T	391	SVAATIPRRNTLPAMDNSRLH	pS/pT	Homo sapiens	19172738
P62258	YWHAE	14-3-3	Q9NZJ0	DTL	T	464	CAGDLPLPSNTPTFSIKTSPA	pS/pT	Homo sapiens	25154416
P61981	YWHAG	14-3-3	Q9NZJ0	DTL	T	464	CAGDLPLPSNTPTFSIKTSPA	pS/pT	Homo sapiens	25154416
P62258	YWHAE	14-3-3	P30304	CDC25A	T	507	DLKKFRTKSRTWAGEKSKREM	pS/pT	Homo sapiens	14559997
P63104	YWHAZ	14-3-3	P15311	EZR	T	567	NMRQGRDKYKTLRQIRQGNTK	pS/pT	Homo sapiens	25020230
P62258	YWHAE	14-3-3	P03372	ESR1	T	594	ITGEAEGFPATV*********	pS/pT	Homo sapiens	23676274
P31947	SFN	14-3-3	P03372	ESR1	T	594	ITGEAEGFPATV*********	pS/pT	Homo sapiens	23676274
P61981	YWHAG	14-3-3	P03372	ESR1	T	594	ITGEAEGFPATV*********	pS/pT	Homo sapiens	23676274
Q04917	YWHAH	14-3-3	P03372	ESR1	T	594	ITGEAEGFPATV*********	pS/pT	Homo sapiens	23676274
P27348	YWHAQ	14-3-3	P03372	ESR1	T	594	ITGEAEGFPATV*********	pS/pT	Homo sapiens	23676274
P63104	YWHAZ	14-3-3	P03372	ESR1	T	594	ITGEAEGFPATV*********	pS/pT	Homo sapiens	23676274
P31946	YWHAB	14-3-3	P03372	ESR1	T	594	ITGEAEGFPATV*********	pS/pT	Homo sapiens	23676274
P63104	YWHAZ	14-3-3	Q86TI0	TBC1D1	T	596	PQQAFRRRANTLSHFPIECQE	pS/pT	Homo sapiens	17995453
P31946	YWHAB	14-3-3	Q86TI0	TBC1D1	T	596	PQQAFRRRANTLSHFPIECQE	pS/pT	Homo sapiens	17995453
P31946	YWHAB	14-3-3	O60343	TBC1D4	T	642	DSPQFRRRAHTFSHPPSSTKR	pS/pT	Homo sapiens	17995453
P61981	YWHAG	14-3-3	O60343	TBC1D4	T	642	DSPQFRRRAHTFSHPPSSTKR	pS/pT	Homo sapiens	21454690
Q9CQV8	Ywhab	14-3-3	Q8BYJ6	Tbc1d4	T	649	DSPQFRRRAHTFSHPPSSSRR	pS/pT	Mus musculus	21195350;22318952
P31946	YWHAB	14-3-3	P05107	ITGB2	T	758	NNDNPLFKSATTTVMNPKFAE	pS/pT	Homo sapiens	18239087
P42644	GRF3	14-3-3	P19456	AHA2	T	924	AEIARLRELHTLKGHVESVVK	pS/pT	Arabidopsis thaliana	12888557
Q01525	GRF2	14-3-3	P19456	AHA2	T	947	GLDIETPSHYTV*********	pS/pT	Arabidopsis thaliana	10593986
P63104	YWHAZ	14-3-3	P04150	NR3C1	S	134	ESIANLNRSTSVPENPKSSAS	pS/pT	Homo sapiens	21930780
P48349	GRF6	14-3-3	Q9LQF2	CINV1	S	547	LMKPVIKRSASWPQL******	pS/pT	Arabidopsis thaliana	25256212
P42645	GRF5	14-3-3	Q9LQF2	CINV1	S	547	LMKPVIKRSASWPQL******	pS/pT	Arabidopsis thaliana	25256212
P42644	GRF3	14-3-3	Q9LQF2	CINV1	S	547	LMKPVIKRSASWPQL******	pS/pT	Arabidopsis thaliana	25256212
P62259	Ywhae	14-3-3	Q9JJ26	Mefv	S	205	TASAQLRRNVSSAGRLQGLYN	pS/pT	Mus musculus	27482109
P62259	Ywhae	14-3-3	Q9JJ26	Mefv	S	241	YLPSGKKRPRSLEITTYSREG	pS/pT	Mus musculus	27482109
P31946	YWHAB	14-3-3	Q9BWT1	CDCA7	T	163	DSQSRRPRRRTFPGVASRRNP	pS/pT	Homo sapiens	23166294
P62258	YWHAE	14-3-3	P23528	CFL1	S	3	********MASGVAVSDGVIK	pS/pT	Homo sapiens	23022583
P61981	YWHAG	14-3-3	O15151	MDM4	S	342	SDCSKLTHSLSTSDITAIPEK	pS/pT	Homo sapiens	24190973
P61981	YWHAG	14-3-3	O15151	MDM4	S	367	NDVPDCRRTISAPVVRPKDAY	pS/pT	Homo sapiens	24190973
P63104	YWHAZ	14-3-3	Q9H0K1	SIK2	S	358	QRLDGRQRRPSTIAEQTVAKA	pS/pT	Homo sapiens	22462548
P62259	Ywhae	14-3-3	Q80U87	Usp8	S	680	REPSKLKRSYSSPDITQALQE	pS/pT	Mus musculus	17720156
P61982	Ywhag	14-3-3	Q80U87	Usp8	S	680	REPSKLKRSYSSPDITQALQE	pS/pT	Mus musculus	17720156
P63101	Ywhaz	14-3-3	Q80U87	Usp8	S	680	REPSKLKRSYSSPDITQALQE	pS/pT	Mus musculus	17720156
P63104	YWHAZ	14-3-3	Q684P5	RAP1GAP2	S	9	**MFGRKRSVSFGGFGWIDKT	pS/pT	Homo sapiens	18039662
P31946	YWHAB	14-3-3	Q684P5	RAP1GAP2	S	9	**MFGRKRSVSFGGFGWIDKT	pS/pT	Homo sapiens	18039662
P62258	YWHAE	14-3-3	Q684P5	RAP1GAP2	S	9	**MFGRKRSVSFGGFGWIDKT	pS/pT	Homo sapiens	18039662
P31947	SFN	14-3-3	Q684P5	RAP1GAP2	S	9	**MFGRKRSVSFGGFGWIDKT	pS/pT	Homo sapiens	18039662
P61981	YWHAG	14-3-3	Q684P5	RAP1GAP2	S	9	**MFGRKRSVSFGGFGWIDKT	pS/pT	Homo sapiens	18039662
Q04917	YWHAH	14-3-3	Q684P5	RAP1GAP2	S	9	**MFGRKRSVSFGGFGWIDKT	pS/pT	Homo sapiens	18039662
P27348	YWHAQ	14-3-3	Q684P5	RAP1GAP2	S	9	**MFGRKRSVSFGGFGWIDKT	pS/pT	Homo sapiens	18039662
Q2R2W2	GF14D	14-3-3	Q8RZ35	ABI5	S	385	RGGSQLRRSGSCMW*******	pS/pT	Oryza sativa	21055780
P31946	YWHAB	14-3-3	P78362	SRPK2	T	492	ESSPSHDRSRTVSASSTGDLP	pS/pT	Homo sapiens	21056976
Q01525	GRF2	14-3-3	P20649	AHA1	T	948	LDIDTAGHHYTV*********	pS/pT	Arabidopsis thaliana	19900291
P29311	BMH1	14-3-3	P06782	SNF1	T	210	NIMTDGNFLKTSCGSPNYAAP	pS/pT	Saccharomyces cerevisiae	27001512
Q04917	YWHAH	14-3-3	Q96PU5	NEDD4L	S	448	EPQIRRPRSLSSPTVTLSAPL	pS/pT	Homo sapiens	15677482
P31946	YWHAB	14-3-3	Q53ET0	CRTC2	S	274	VLPPAMNTGGSLPDLTNLHFP	pS/pT	Homo sapiens	18626018
P31946	YWHAB	14-3-3	Q53ET0	CRTC2	S	368	SPQPQLQGSHSHPSLPASSLA	pS/pT	Homo sapiens	18626018
P35213	Ywhab	14-3-3	O35147	Bad	S	156	QRYGRELRRMSDEFEGSFKGL	pS/pT	Rattus norvegicus	18779656
P63104	YWHAZ	14-3-3	P27448	MARK3	S	469	AVGGKGIAPASPMLGNASNPN	pS/pT	Homo sapiens	16968750
Q04917	YWHAH	14-3-3	Q8WUI4	HDAC7	S	181	RRKNPLLRKESAPPSLRRRPA	pS/pT	Homo sapiens	16980613
P61981	YWHAG	14-3-3	P05783	KRT18	S	34	YGARPVSSAASVYAGAGGSGS	pS/pT	Homo sapiens	9524113
P61981	YWHAG	14-3-3	Q8WUI4	HDAC7	S	181	RRKNPLLRKESAPPSLRRRPA	pS/pT	Homo sapiens	16980613
P63104	YWHAZ	14-3-3	P20941	PDC	S	73	DSKERVSRKMSIQEYELIHKE	pS/pT	Homo sapiens	11331285;23199924
P61981	YWHAG	14-3-3	P22681	CBL	S	639	EPRPDVPRLGSTFSLDTSMSM	pS/pT	Homo sapiens	9988730
P61981	YWHAG	14-3-3	P05107	ITGB2	T	758	NNDNPLFKSATTTVMNPKFAE	pS/pT	Homo sapiens	16301335
P63104	YWHAZ	14-3-3	P56524	HDAC4	S	467	RQHRPLGRTQSAPLPQNAQAL	pS/pT	Homo sapiens	10958686;11470791
P62258	YWHAE	14-3-3	P27448	MARK3	T	507	TASGGMTRRNTYVCSERTTAD	pS/pT	Homo sapiens	16968750
P27348	YWHAQ	14-3-3	P32927	CSF2RB	S	601	GPYLGPPHSRSLPDILGQPEP	pS/pT	Homo sapiens	10949031
P62258	YWHAE	14-3-3	P49815	TSC2	T	603	HIQLHYKHSYTLPIASSIRLQ	pS/pT	Homo sapiens	12176984
P31947	SFN	14-3-3	P04637	TP53	S	378	HLKSKKGQSTSRHKKLMFKTE	pS/pT	Homo sapiens	11007451;16444738
P31946	YWHAB	14-3-3	P22681	CBL	S	639	EPRPDVPRLGSTFSLDTSMSM	pS/pT	Homo sapiens	9988730
P31946	YWHAB	14-3-3	P49815	TSC2	S	1254	HRDTALYKSLSVPAASTAKPP	pS/pT	Homo sapiens	12176984
Q04917	YWHAH	14-3-3	P04049	RAF1	S	621	HSLPKINRSASEPSLHRAAHT	pS/pT	Homo sapiens	9428519;9710607;10445849;11953426
P62258	YWHAE	14-3-3	P46934	NEDD4	S	444	NINGELERPHSQMNKNHGILR	pS/pT	Homo sapiens	16099816
P62258	YWHAE	14-3-3	Q9UQL6	HDAC5	S	259	RDDFPLRKTASEPNLKVRSRL	pS/pT	Homo sapiens	11114197
P63104	YWHAZ	14-3-3	O14757	CHEK1	S	345	IDKLVQGISFSQPTCPDHMLL	pS/pT	Homo sapiens	12676962
P63104	YWHAZ	14-3-3	P49815	TSC2	S	981	AAEAFRCRSISVSEHVVRSRI	pS/pT	Homo sapiens	12176984;16636147
P31947	SFN	14-3-3	Q9Y3C5	RNF11	T	135	CIDDWLMRSFTCPSCMEPVDA	pS/pT	Homo sapiens	16123141
P27348	YWHAQ	14-3-3	Q00536	CDK16	S	153	KPLSRRLRRVSLSEIGFGKLE	pS/pT	Homo sapiens	12154078
P27348	YWHAQ	14-3-3	P49815	TSC2	S	939	EKDSFRARSTSLNERPKSLRI	pS/pT	Homo sapiens	12176984;12582162
P27348	YWHAQ	14-3-3	P56524	HDAC4	S	632	GGHRPLSRAQSSPASATFPVS	pS/pT	Homo sapiens	10958686;11470791
P31946	YWHAB	14-3-3	Q9Y3C5	RNF11	T	135	CIDDWLMRSFTCPSCMEPVDA	pS/pT	Homo sapiens	16123141
P62258	YWHAE	14-3-3	P08069	IGF1R	S	1302	ELDLEPENMESVPLDPSASSS	pS/pT	Homo sapiens	9111084
Q04917	YWHAH	14-3-3	Q9GZV5	WWTR1	S	89	AGGAQHVRSHSSPASLQLGTG	pS/pT	Homo sapiens	11118213
P62258	YWHAE	14-3-3	Q9BSJ6	PIMREG	T	190	EAAFRSPYSSTEPLCSPSESD	pS/pT	Homo sapiens	16260042
P31947	SFN	14-3-3	Q8TDD1	DDX54	T	753	SGQEDKKKIKTESGRYISSSY	pS/pT	Homo sapiens	16260042
P31947	SFN	14-3-3	P11274	BCR	S	95	DGASEPRASASRPQPAPADGA	pS/pT	Homo sapiens	16045749
P31946	YWHAB	14-3-3	P26045	PTPN3	S	835	VNYVRSLRVDSEPVLVHCSAG	pS/pT	Homo sapiens	9341175
Q04917	YWHAH	14-3-3	P22681	CBL	S	639	EPRPDVPRLGSTFSLDTSMSM	pS/pT	Homo sapiens	9988730
P63104	YWHAZ	14-3-3	P49815	TSC2	S	1254	HRDTALYKSLSVPAASTAKPP	pS/pT	Homo sapiens	12176984
P63104	YWHAZ	14-3-3	P22681	CBL	S	619	WTGRELTNRHSLPFSLPSQME	pS/pT	Homo sapiens	9988730
P63104	YWHAZ	14-3-3	Q14432	PDE3A	S	428	KLAIPKRLRRSLPPGLLRRVS	pS/pT	Homo sapiens	16153182
P63104	YWHAZ	14-3-3	P98177	FOXO4	S	197	SGKAPRRRAASMDSSSKLLRG	pS/pT	Homo sapiens	16114898;17244620
P31947	SFN	14-3-3	Q00536	CDK16	S	119	ISTEDINKRLSLPADIRLPEG	pS/pT	Homo sapiens	12154078
Q04917	YWHAH	14-3-3	Q14432	PDE3A	S	428	KLAIPKRLRRSLPPGLLRRVS	pS/pT	Homo sapiens	16153182
P27348	YWHAQ	14-3-3	P56524	HDAC4	S	246	KDDFPLRKTASEPNLKLRSRL	pS/pT	Homo sapiens	10958686
P63104	YWHAZ	14-3-3	Q04206	RELA	S	45	RYKCEGRSAGSIPGERSTDTT	pS/pT	Homo sapiens	16931600
P62258	YWHAE	14-3-3	P49815	TSC2	S	540	IIEKVMARSLSPPPELEERDV	pS/pT	Homo sapiens	12176984
P31946	YWHAB	14-3-3	P04637	TP53	S	378	HLKSKKGQSTSRHKKLMFKTE	pS/pT	Homo sapiens	11007451;16444738;16444738
P62258	YWHAE	14-3-3	P27448	MARK3	T	61	PHIGNYRLLKTIGKGNFAKVK	pS/pT	Homo sapiens	16968750
P63104	YWHAZ	14-3-3	P27448	MARK3	S	45	SGARCRNSIASCADEQPHIGN	pS/pT	Homo sapiens	16968750
P62258	YWHAE	14-3-3	P27448	MARK3	T	576	HGQPRERRTATYNGPPASPSL	pS/pT	Homo sapiens	16968750
P62258	YWHAE	14-3-3	Q9H8Y5	ANKZF1	S	525	APSPADPRVLSLLSAPLGSGG	pS/pT	Homo sapiens	16260042
P31946	YWHAB	14-3-3	P22681	CBL	S	619	WTGRELTNRHSLPFSLPSQME	pS/pT	Homo sapiens	9988730
P31947	SFN	14-3-3	Q00975	CACNA1B	S	2129	SSSSEKQRFYSCDRFGGREPP	pS/pT	Homo sapiens	16982421
P27348	YWHAQ	14-3-3	P46937	YAP1	S	127	ALTPQHVRAHSSPASLQLGAV	pS/pT	Homo sapiens	20823509;12535517
P61981	YWHAG	14-3-3	P04049	RAF1	S	259	GSLSQRQRSTSTPNVHMVSTT	pS/pT	Homo sapiens	10445849;11577088;11953426;16041367;16246723
P27348	YWHAQ	14-3-3	P22681	CBL	S	642	PDVPRLGSTFSLDTSMSMNSS	pS/pT	Homo sapiens	11024037
P63104	YWHAZ	14-3-3	Q99683	MAP3K5	S	966	AGSNEYLRSISLPVPVLVEDT	pS/pT	Homo sapiens	19920149;12196095;16648474;10411906;12196095;16648474
P61981	YWHAG	14-3-3	Q8TDD1	DDX54	T	753	SGQEDKKKIKTESGRYISSSY	pS/pT	Homo sapiens	16260042
P63104	YWHAZ	14-3-3	P27448	MARK3	T	211	NEFTVGGKLDTFCGSPPYAAP	pS/pT	Homo sapiens	16968750
P31947	SFN	14-3-3	P04049	RAF1	S	259	GSLSQRQRSTSTPNVHMVSTT	pS/pT	Homo sapiens	10445849;11577088;11953426;16041367
P63104	YWHAZ	14-3-3	P11274	BCR	S	95	DGASEPRASASRPQPAPADGA	pS/pT	Homo sapiens	16045749
P62258	YWHAE	14-3-3	Q96HR8	NAF1	S	339	SQIQGRKKLKSEFNEPGEDFT	pS/pT	Homo sapiens	16260042
P61981	YWHAG	14-3-3	P30291	WEE1	S	642	LIGKKMNRSVSLTIY******	pS/pT	Homo sapiens	11751453
P31946	YWHAB	14-3-3	O75628	REM1	S	18	EAKTPLHRRASTPLPLSPRGH	pS/pT	Homo sapiens	16298391
P31946	YWHAB	14-3-3	P35222	CTNNB1	S	552	RAHQDTQRRTSMGGTQQQFVE	pS/pT	Homo sapiens	17287208;22912335
P63104	YWHAZ	14-3-3	Q92945	KHSRP	S	193	DSGGLPERSVSLTGAPESVQK	pS/pT	Homo sapiens	17177604
P31946	YWHAB	14-3-3	P08069	IGF1R	S	1313	VPLDPSASSSSLPLPDRHSGH	pS/pT	Homo sapiens	9581554;12482592;12482592
P63104	YWHAZ	14-3-3	P27448	MARK3	S	396	KVRPSSDLNNSTGQSPHHKVQ	pS/pT	Homo sapiens	16968750
P31946	YWHAB	14-3-3	P32927	CSF2RB	S	585	AASHTPEKQASSFDFNGPYLG	pS/pT	Homo sapiens	10949031
P63104	YWHAZ	14-3-3	Q9UQB8	BAIAP2	S	148	QAELKKLRKKSQGSKNPQKYS	pS/pT	Homo sapiens	16098201
P63104	YWHAZ	14-3-3	Q9P0K1	ADAM22	S	834	ICENGRPRSNSWQGNLGGNKK	pS/pT	Homo sapiens	12589811
P62258	YWHAE	14-3-3	P49815	TSC2	S	1254	HRDTALYKSLSVPAASTAKPP	pS/pT	Homo sapiens	12176984
P63104	YWHAZ	14-3-3	Q9UQB3	CTNND2	S	1072	VRVSPNNRSASAPASPREMIS	pS/pT	Homo sapiens	16098201
P63104	YWHAZ	14-3-3	P27448	MARK3	T	576	HGQPRERRTATYNGPPASPSL	pS/pT	Homo sapiens	16968750
P63104	YWHAZ	14-3-3	P04049	RAF1	S	259	GSLSQRQRSTSTPNVHMVSTT	pS/pT	Homo sapiens	10445849;11563969;11577088;11953426;16041367;16306228;16508002;16968750;7760835;9153224;9665134;9705288;10224112;10411906;9232600;9837925;10213629;11410287;9632690;9632691;12077328;11563969;11577088;11953426;16041367;16306228;16508002;16968750;7760835;9153224;9665134;9705288;10224112;10411906;10445849;8601312;9232600;9837925;10213629;11410287
Q04917	YWHAH	14-3-3	P30307	CDC25C	S	216	VSRSGLYRSPSMPENLNRPRL	pS/pT	Homo sapiens	9278512;10681541;11333986;11536038;11925443;16649252
P63104	YWHAZ	14-3-3	P27448	MARK3	T	564	RFPRGTASRSTFHGQPRERRT	pS/pT	Homo sapiens	16968750
P62258	YWHAE	14-3-3	P27448	MARK3	S	45	SGARCRNSIASCADEQPHIGN	pS/pT	Homo sapiens	16968750
P31946	YWHAB	14-3-3	P11274	BCR	S	95	DGASEPRASASRPQPAPADGA	pS/pT	Homo sapiens	16045749
P61981	YWHAG	14-3-3	Q9UQL6	HDAC5	S	259	RDDFPLRKTASEPNLKVRSRL	pS/pT	Homo sapiens	11114197
P62258	YWHAE	14-3-3	P22681	CBL	S	639	EPRPDVPRLGSTFSLDTSMSM	pS/pT	Homo sapiens	9988730
P61981	YWHAG	14-3-3	O14558	HSPB6	S	16	PVQPSWLRRASAPLPGLSAPG	pS/pT	Homo sapiens	17109079
P31946	YWHAB	14-3-3	P49815	TSC2	S	540	IIEKVMARSLSPPPELEERDV	pS/pT	Homo sapiens	12176984
P31947	SFN	14-3-3	Q00536	CDK16	S	153	KPLSRRLRRVSLSEIGFGKLE	pS/pT	Homo sapiens	12154078
P62258	YWHAE	14-3-3	O75628	REM1	S	18	EAKTPLHRRASTPLPLSPRGH	pS/pT	Homo sapiens	16298391
P63104	YWHAZ	14-3-3	Q00536	CDK16	S	119	ISTEDINKRLSLPADIRLPEG	pS/pT	Homo sapiens	12154078
P61981	YWHAG	14-3-3	Q13671	RIN1	S	351	GRRRPLLRSMSAAFCSLLAPE	pS/pT	Homo sapiens	11784866;21209314
P27348	YWHAQ	14-3-3	Q04206	RELA	S	281	QLRRPSDRELSEPMEFQYLPD	pS/pT	Homo sapiens	16931600
Q04917	YWHAH	14-3-3	P49815	TSC2	S	540	IIEKVMARSLSPPPELEERDV	pS/pT	Homo sapiens	12176984
P31946	YWHAB	14-3-3	Q9UQL6	HDAC5	S	259	RDDFPLRKTASEPNLKVRSRL	pS/pT	Homo sapiens	11114197
P27348	YWHAQ	14-3-3	P78314	SH3BP2	S	225	PAFSDMPRAHSFTSKGPGPLL	pS/pT	Homo sapiens	12501243
P62258	YWHAE	14-3-3	Q04206	RELA	S	281	QLRRPSDRELSEPMEFQYLPD	pS/pT	Homo sapiens	16931600
P62258	YWHAE	14-3-3	P56524	HDAC4	S	632	GGHRPLSRAQSSPASATFPVS	pS/pT	Homo sapiens	11470791;10869435;10958686
Q04917	YWHAH	14-3-3	P04233	CD74	S	8	***MHRRRSRSCREDQKPVMD	pS/pT	Homo sapiens	9448284
P31946	YWHAB	14-3-3	Q14432	PDE3A	S	428	KLAIPKRLRRSLPPGLLRRVS	pS/pT	Homo sapiens	16153182
P63104	YWHAZ	14-3-3	P35568	IRS1	S	270	MSDEFRPRSKSQSSSNCSNPI	pS/pT	Homo sapiens	9312143
P63104	YWHAZ	14-3-3	O43524	FOXO3	T	32	FEPQSRPRSCTWPLQRPELQA	pS/pT	Homo sapiens	11864996
P63104	YWHAZ	14-3-3	P84243	H3-3B	S	11	MARTKQTARKSTGGKAPRKQL	pS/pT	Homo sapiens	16246723
P31946	YWHAB	14-3-3	Q9UQL6	HDAC5	S	498	PRHRPLSRTQSSPLPQSPQAL	pS/pT	Homo sapiens	11114197
P31947	SFN	14-3-3	Q04206	RELA	S	45	RYKCEGRSAGSIPGERSTDTT	pS/pT	Homo sapiens	16931600
P31946	YWHAB	14-3-3	Q92945	KHSRP	S	193	DSGGLPERSVSLTGAPESVQK	pS/pT	Homo sapiens	17177604
P63104	YWHAZ	14-3-3	Q04206	RELA	S	281	QLRRPSDRELSEPMEFQYLPD	pS/pT	Homo sapiens	16931600
P63104	YWHAZ	14-3-3	Q9HC77	CENPJ	S	859	EDLSKSRRSRSPPTSELMMKF	pS/pT	Homo sapiens	16516142
P27348	YWHAQ	14-3-3	P56524	HDAC4	S	467	RQHRPLGRTQSAPLPQNAQAL	pS/pT	Homo sapiens	10958686;11470791
P61981	YWHAG	14-3-3	P56524	HDAC4	S	632	GGHRPLSRAQSSPASATFPVS	pS/pT	Homo sapiens	10958686;11470791
P31947	SFN	14-3-3	Q8TDD1	DDX54	S	760	KIKTESGRYISSSYKRDLYQK	pS/pT	Homo sapiens	16260042
P61981	YWHAG	14-3-3	Q00536	CDK16	S	153	KPLSRRLRRVSLSEIGFGKLE	pS/pT	Homo sapiens	12154078
P31946	YWHAB	14-3-3	P32418	SLC8A1	S	392	HAADQARKAVSMHEVNTEVTE	pS/pT	Homo sapiens	16679322
P62258	YWHAE	14-3-3	P50579	METAP2	T	113	KKKKRGPKVQTDPPSVPICDL	pS/pT	Homo sapiens	16260042
Q04917	YWHAH	14-3-3	P11274	BCR	S	371	RMFRDKSRSPSQNSQQSFDSS	pS/pT	Homo sapiens	16045749
P61981	YWHAG	14-3-3	P08069	IGF1R	S	1313	VPLDPSASSSSLPLPDRHSGH	pS/pT	Homo sapiens	12482592
P31946	YWHAB	14-3-3	P15056	BRAF	S	365	NQFGQRDRSSSAPNVHINTIE	pS/pT	Homo sapiens	16702958
P27348	YWHAQ	14-3-3	P49815	TSC2	S	540	IIEKVMARSLSPPPELEERDV	pS/pT	Homo sapiens	12176984
P61981	YWHAG	14-3-3	P04049	RAF1	S	621	HSLPKINRSASEPSLHRAAHT	pS/pT	Homo sapiens	10445849;11953426
P31946	YWHAB	14-3-3	P49685	GPR15	S	359	DFARRRKRSVSL*********	pS/pT	Homo sapiens	16155591;21189250
P31947	SFN	14-3-3	P30307	CDC25C	S	216	VSRSGLYRSPSMPENLNRPRL	pS/pT	Homo sapiens	9278512;10681541;11536038;11925443;16649252
P62258	YWHAE	14-3-3	P49815	TSC2	S	1338	RRTDAYSRSSSVSSQEEKSLH	pS/pT	Homo sapiens	12176984
P61981	YWHAG	14-3-3	Q00975	CACNA1B	S	2129	SSSSEKQRFYSCDRFGGREPP	pS/pT	Homo sapiens	16982421
P31947	SFN	14-3-3	P05107	ITGB2	T	758	NNDNPLFKSATTTVMNPKFAE	pS/pT	Homo sapiens	16301335
P62258	YWHAE	14-3-3	P11274	BCR	S	371	RMFRDKSRSPSQNSQQSFDSS	pS/pT	Homo sapiens	16045749
P62258	YWHAE	14-3-3	O15481	MAGEB4	T	18	KLRAREKRQRTRGQTQDLKVG	pS/pT	Homo sapiens	16260042
P63104	YWHAZ	14-3-3	P58340	MLF1	S	34	ENMRQMIRSFSEPFGRDLLSI	pS/pT	Homo sapiens	17008314
P62258	YWHAE	14-3-3	Q00536	CDK16	S	119	ISTEDINKRLSLPADIRLPEG	pS/pT	Homo sapiens	12154078
P31946	YWHAB	14-3-3	Q13671	RIN1	S	351	GRRRPLLRSMSAAFCSLLAPE	pS/pT	Homo sapiens	11784866
P61981	YWHAG	14-3-3	Q8TDD1	DDX54	S	760	KIKTESGRYISSSYKRDLYQK	pS/pT	Homo sapiens	16260042
P63104	YWHAZ	14-3-3	P27448	MARK3	S	583	RTATYNGPPASPSLSHEATPL	pS/pT	Homo sapiens	16968750
P62258	YWHAE	14-3-3	P49815	TSC2	S	1387	QPSQPLSKSSSSPELQTLQDI	pS/pT	Homo sapiens	12176984
P63104	YWHAZ	14-3-3	P04233	CD74	S	8	***MHRRRSRSCREDQKPVMD	pS/pT	Homo sapiens	9448284
Q04917	YWHAH	14-3-3	Q8TDD1	DDX54	T	753	SGQEDKKKIKTESGRYISSSY	pS/pT	Homo sapiens	16260042
Q04917	YWHAH	14-3-3	Q00975	CACNA1B	S	2129	SSSSEKQRFYSCDRFGGREPP	pS/pT	Homo sapiens	16982421
P63104	YWHAZ	14-3-3	P49815	TSC2	T	603	HIQLHYKHSYTLPIASSIRLQ	pS/pT	Homo sapiens	12176984
P27348	YWHAQ	14-3-3	Q9GZV5	WWTR1	S	89	AGGAQHVRSHSSPASLQLGTG	pS/pT	Homo sapiens	11118213
P63104	YWHAZ	14-3-3	P17302	GJA1	S	373	PSSRASSRASSRPRPDDLEI*	pS/pT	Homo sapiens	17008717
P31946	YWHAB	14-3-3	P26045	PTPN3	S	359	VWNPAMRRSLSVEHLETKSLP	pS/pT	Homo sapiens	9341175
P61981	YWHAG	14-3-3	P49685	GPR15	S	359	DFARRRKRSVSL*********	pS/pT	Homo sapiens	16155591
Q04917	YWHAH	14-3-3	Q12778	FOXO1	T	24	FEPLPRPRSCTWPLPRPEFSQ	pS/pT	Homo sapiens	11237865
Q04917	YWHAH	14-3-3	Q9UQL6	HDAC5	S	498	PRHRPLSRTQSSPLPQSPQAL	pS/pT	Homo sapiens	11114197
P62258	YWHAE	14-3-3	P49815	TSC2	S	1730	NMASQVHHSRSNPTDIYPSKW	pS/pT	Homo sapiens	12176984
P27348	YWHAQ	14-3-3	P11274	BCR	S	95	DGASEPRASASRPQPAPADGA	pS/pT	Homo sapiens	16045749
P27348	YWHAQ	14-3-3	O15530	PDPK1	S	241	SPESKQARANSFVGTAQYVSP	pS/pT	Homo sapiens	12177059
P61981	YWHAG	14-3-3	P56524	HDAC4	S	246	KDDFPLRKTASEPNLKLRSRL	pS/pT	Homo sapiens	10958686
Q04917	YWHAH	14-3-3	P49815	TSC2	S	1387	QPSQPLSKSSSSPELQTLQDI	pS/pT	Homo sapiens	12176984
P62258	YWHAE	14-3-3	P27448	MARK3	T	211	NEFTVGGKLDTFCGSPPYAAP	pS/pT	Homo sapiens	16968750
P31947	SFN	14-3-3	O14757	CHEK1	S	345	IDKLVQGISFSQPTCPDHMLL	pS/pT	Homo sapiens	11896572
P27348	YWHAQ	14-3-3	Q14934	NFATC4	S	289	SASPALSRRGSLGEEGSEPPP	pS/pT	Homo sapiens	10611249
Q04917	YWHAH	14-3-3	P05783	KRT18	S	34	YGARPVSSAASVYAGAGGSGS	pS/pT	Homo sapiens	9524113
P62258	YWHAE	14-3-3	Q9UQL6	HDAC5	S	498	PRHRPLSRTQSSPLPQSPQAL	pS/pT	Homo sapiens	11114197
P27348	YWHAQ	14-3-3	O43521	BCL2L11	S	87	SPLFIFMRRSSLLSRSSSGYF	pS/pT	Homo sapiens	16282323
Q04917	YWHAH	14-3-3	P49815	TSC2	S	981	AAEAFRCRSISVSEHVVRSRI	pS/pT	Homo sapiens	12176984
P63104	YWHAZ	14-3-3	P27448	MARK3	T	491	ADIPERKKSSTVPSSNTASGG	pS/pT	Homo sapiens	16968750
P63104	YWHAZ	14-3-3	Q00975	CACNA1B	S	2129	SSSSEKQRFYSCDRFGGREPP	pS/pT	Homo sapiens	16982421
P61981	YWHAG	14-3-3	P32927	CSF2RB	S	585	AASHTPEKQASSFDFNGPYLG	pS/pT	Homo sapiens	10949031
P63104	YWHAZ	14-3-3	P30291	WEE1	S	642	LIGKKMNRSVSLTIY******	pS/pT	Homo sapiens	11751453
P61981	YWHAG	14-3-3	P49815	TSC2	S	981	AAEAFRCRSISVSEHVVRSRI	pS/pT	Homo sapiens	12176984
P61981	YWHAG	14-3-3	P49815	TSC2	S	1254	HRDTALYKSLSVPAASTAKPP	pS/pT	Homo sapiens	12176984
P62258	YWHAE	14-3-3	Q8WUI4	HDAC7	S	181	RRKNPLLRKESAPPSLRRRPA	pS/pT	Homo sapiens	16980613
P61981	YWHAG	14-3-3	P11274	BCR	S	371	RMFRDKSRSPSQNSQQSFDSS	pS/pT	Homo sapiens	16045749
P31947	SFN	14-3-3	Q14153	FAM53B	S	268	RRSSGLSRSRSQPCVLNDKKV	pS/pT	Homo sapiens	16611694
P31946	YWHAB	14-3-3	P56524	HDAC4	S	632	GGHRPLSRAQSSPASATFPVS	pS/pT	Homo sapiens	10869435;11470791;10958686;11470791
P61981	YWHAG	14-3-3	P49815	TSC2	S	1387	QPSQPLSKSSSSPELQTLQDI	pS/pT	Homo sapiens	12176984
P62258	YWHAE	14-3-3	Q96HR8	NAF1	T	374	HAKGYRNREFTRGFSRARYPR	pS/pT	Homo sapiens	16260042
P63104	YWHAZ	14-3-3	P49815	TSC2	S	1387	QPSQPLSKSSSSPELQTLQDI	pS/pT	Homo sapiens	12176984
P61981	YWHAG	14-3-3	Q9GZV5	WWTR1	S	89	AGGAQHVRSHSSPASLQLGTG	pS/pT	Homo sapiens	11118213
P31946	YWHAB	14-3-3	P46934	NEDD4	S	444	NINGELERPHSQMNKNHGILR	pS/pT	Homo sapiens	16099816
P63104	YWHAZ	14-3-3	Q01113	IL9R	T	520	PSVLSKARSWTF*********	pS/pT	Homo sapiens	10642536
P63104	YWHAZ	14-3-3	P35568	IRS1	S	374	RLHPPLNHSRSIPMPASRCSP	pS/pT	Homo sapiens	9312143
P62258	YWHAE	14-3-3	Q13094	LCP2	T	456	LVRDSSKKTTTNPYVLMVLYK	pS/pT	Homo sapiens	16260042
P61981	YWHAG	14-3-3	Q8WUI4	HDAC7	S	155	PEHFPLRKTVSEPNLKLRYKP	pS/pT	Homo sapiens	16980613
P27348	YWHAQ	14-3-3	P22681	CBL	S	639	EPRPDVPRLGSTFSLDTSMSM	pS/pT	Homo sapiens	9988730;11024037
Q04917	YWHAH	14-3-3	P49815	TSC2	S	1254	HRDTALYKSLSVPAASTAKPP	pS/pT	Homo sapiens	12176984
P31946	YWHAB	14-3-3	P04049	RAF1	S	259	GSLSQRQRSTSTPNVHMVSTT	pS/pT	Homo sapiens	7760835;10445849;11577088;11953426;16041367;10463061;10445849
P61981	YWHAG	14-3-3	P84243	H3-3B	S	29	KQLATKAARKSAPSTGGVKKP	pS/pT	Homo sapiens	16246723
P63104	YWHAZ	14-3-3	Q12778	FOXO1	T	24	FEPLPRPRSCTWPLPRPEFSQ	pS/pT	Homo sapiens	11237865
P61981	YWHAG	14-3-3	Q12778	FOXO1	T	24	FEPLPRPRSCTWPLPRPEFSQ	pS/pT	Homo sapiens	11237865
P62258	YWHAE	14-3-3	P27448	MARK3	S	419	VSSSQKQRRYSDHAGPAIPSV	pS/pT	Homo sapiens	16968750
P61981	YWHAG	14-3-3	P49815	TSC2	S	540	IIEKVMARSLSPPPELEERDV	pS/pT	Homo sapiens	12176984
P63104	YWHAZ	14-3-3	P32927	CSF2RB	S	585	AASHTPEKQASSFDFNGPYLG	pS/pT	Homo sapiens	10949031
Q04917	YWHAH	14-3-3	Q9UQL6	HDAC5	S	259	RDDFPLRKTASEPNLKVRSRL	pS/pT	Homo sapiens	11114197
P31947	SFN	14-3-3	P04233	CD74	S	8	***MHRRRSRSCREDQKPVMD	pS/pT	Homo sapiens	9448284
P61981	YWHAG	14-3-3	Q9Y3C5	RNF11	T	135	CIDDWLMRSFTCPSCMEPVDA	pS/pT	Homo sapiens	16123141
P62258	YWHAE	14-3-3	Q8TDD1	DDX54	T	753	SGQEDKKKIKTESGRYISSSY	pS/pT	Homo sapiens	16260042
P31946	YWHAB	14-3-3	P49815	TSC2	S	1387	QPSQPLSKSSSSPELQTLQDI	pS/pT	Homo sapiens	12176984
P27348	YWHAQ	14-3-3	Q00975	CACNA1B	S	2129	SSSSEKQRFYSCDRFGGREPP	pS/pT	Homo sapiens	16982421
P61981	YWHAG	14-3-3	Q14432	PDE3A	S	428	KLAIPKRLRRSLPPGLLRRVS	pS/pT	Homo sapiens	16153182
Q04917	YWHAH	14-3-3	P04049	RAF1	S	259	GSLSQRQRSTSTPNVHMVSTT	pS/pT	Homo sapiens	9428519;10445849;11577088;11953426;16041367
P61981	YWHAG	14-3-3	P11274	BCR	S	95	DGASEPRASASRPQPAPADGA	pS/pT	Homo sapiens	16045749
P62258	YWHAE	14-3-3	P05783	KRT18	S	34	YGARPVSSAASVYAGAGGSGS	pS/pT	Homo sapiens	9524113
Q04917	YWHAH	14-3-3	P32927	CSF2RB	S	585	AASHTPEKQASSFDFNGPYLG	pS/pT	Homo sapiens	10949031
P27348	YWHAQ	14-3-3	O15151	MDM4	S	342	SDCSKLTHSLSTSDITAIPEK	pS/pT	Homo sapiens	16943424
P62258	YWHAE	14-3-3	O15481	MAGEB4	S	339	AMTSAYSRATSSSSSQPM***	pS/pT	Homo sapiens	16260042
Q04917	YWHAH	14-3-3	P04637	TP53	S	378	HLKSKKGQSTSRHKKLMFKTE	pS/pT	Homo sapiens	11007451;16444738
P62258	YWHAE	14-3-3	Q9NPF2	CHST11	S	93	DQVTDTCRANSATSRKRRVLT	pS/pT	Homo sapiens	16260042
P63104	YWHAZ	14-3-3	P27448	MARK3	S	42	TSRSGARCRNSIASCADEQPH	pS/pT	Homo sapiens	16968750
Q04917	YWHAH	14-3-3	P22681	CBL	S	619	WTGRELTNRHSLPFSLPSQME	pS/pT	Homo sapiens	9988730
P31947	SFN	14-3-3	P49815	TSC2	S	939	EKDSFRARSTSLNERPKSLRI	pS/pT	Homo sapiens	12582162
P31946	YWHAB	14-3-3	P30291	WEE1	S	642	LIGKKMNRSVSLTIY******	pS/pT	Homo sapiens	10775038;11751453
P63104	YWHAZ	14-3-3	P05783	KRT18	S	34	YGARPVSSAASVYAGAGGSGS	pS/pT	Homo sapiens	9524113
P31946	YWHAB	14-3-3	Q13370	PDE3B	S	318	YGSCKIFRRPSLPCISREQMI	pS/pT	Homo sapiens	17255105
P62258	YWHAE	14-3-3	P27448	MARK3	T	536	KENSTIPDQRTPVASTHSISS	pS/pT	Homo sapiens	16968750
P62258	YWHAE	14-3-3	P27448	MARK3	S	400	SSDLNNSTGQSPHHKVQRSVS	pS/pT	Homo sapiens	16968750
P63104	YWHAZ	14-3-3	Q8TDD1	DDX54	T	753	SGQEDKKKIKTESGRYISSSY	pS/pT	Homo sapiens	16260042
P62258	YWHAE	14-3-3	P35568	IRS1	S	270	MSDEFRPRSKSQSSSNCSNPI	pS/pT	Homo sapiens	9312143
Q04917	YWHAH	14-3-3	P46934	NEDD4	S	444	NINGELERPHSQMNKNHGILR	pS/pT	Homo sapiens	16099816
P63104	YWHAZ	14-3-3	P22681	CBL	S	639	EPRPDVPRLGSTFSLDTSMSM	pS/pT	Homo sapiens	9988730
P27348	YWHAQ	14-3-3	Q99683	MAP3K5	S	966	AGSNEYLRSISLPVPVLVEDT	pS/pT	Homo sapiens	16648474;19920149
P61981	YWHAG	14-3-3	P08069	IGF1R	S	1302	ELDLEPENMESVPLDPSASSS	pS/pT	Homo sapiens	12482592
P27348	YWHAQ	14-3-3	P05783	KRT18	S	34	YGARPVSSAASVYAGAGGSGS	pS/pT	Homo sapiens	9524113
P62258	YWHAE	14-3-3	O15481	MAGEB4	T	194	PNDGNQSSAWTLPRNGLLMPL	pS/pT	Homo sapiens	16260042
P61981	YWHAG	14-3-3	P56524	HDAC4	S	467	RQHRPLGRTQSAPLPQNAQAL	pS/pT	Homo sapiens	10958686;11470791
P62258	YWHAE	14-3-3	P32418	SLC8A1	S	392	HAADQARKAVSMHEVNTEVTE	pS/pT	Homo sapiens	16679322
P31946	YWHAB	14-3-3	O15151	MDM4	S	367	NDVPDCRRTISAPVVRPKDAY	pS/pT	Homo sapiens	16227609;16511560;16511560
P27348	YWHAQ	14-3-3	P22681	CBL	S	623	ELTNRHSLPFSLPSQMEPRPD	pS/pT	Homo sapiens	11024037
P63104	YWHAZ	14-3-3	P27448	MARK3	T	61	PHIGNYRLLKTIGKGNFAKVK	pS/pT	Homo sapiens	16968750
P27348	YWHAQ	14-3-3	Q15139	PRKD1	S	208	GVRRRRLSNVSLTGVSTIRTS	pS/pT	Homo sapiens	10092600
P63104	YWHAZ	14-3-3	P11274	BCR	S	371	RMFRDKSRSPSQNSQQSFDSS	pS/pT	Homo sapiens	16045749
P27348	YWHAQ	14-3-3	P22681	CBL	S	619	WTGRELTNRHSLPFSLPSQME	pS/pT	Homo sapiens	9988730;11024037
P27348	YWHAQ	14-3-3	Q8WUI4	HDAC7	S	181	RRKNPLLRKESAPPSLRRRPA	pS/pT	Homo sapiens	16980613
P27348	YWHAQ	14-3-3	P32418	SLC8A1	S	392	HAADQARKAVSMHEVNTEVTE	pS/pT	Homo sapiens	16679322
P31947	SFN	14-3-3	P22681	CBL	S	639	EPRPDVPRLGSTFSLDTSMSM	pS/pT	Homo sapiens	9988730
P62258	YWHAE	14-3-3	Q12809	KCNH2	S	1137	LPQEGPTRRLSLPGQLGALTS	pS/pT	Homo sapiens	11953308;16923798
P31946	YWHAB	14-3-3	Q99683	MAP3K5	S	966	AGSNEYLRSISLPVPVLVEDT	pS/pT	Homo sapiens	16648474;19920149
P31946	YWHAB	14-3-3	Q05513	PRKCZ	S	186	VPLTCRKHMDSVMPSQEPPVD	pS/pT	Homo sapiens	10769183
P61981	YWHAG	14-3-3	P49815	TSC2	S	1730	NMASQVHHSRSNPTDIYPSKW	pS/pT	Homo sapiens	12176984
P62258	YWHAE	14-3-3	Q13671	RIN1	S	351	GRRRPLLRSMSAAFCSLLAPE	pS/pT	Homo sapiens	11784866
P27348	YWHAQ	14-3-3	P49815	TSC2	T	603	HIQLHYKHSYTLPIASSIRLQ	pS/pT	Homo sapiens	12176984
Q04917	YWHAH	14-3-3	Q04206	RELA	S	45	RYKCEGRSAGSIPGERSTDTT	pS/pT	Homo sapiens	16931600
P31946	YWHAB	14-3-3	P49815	TSC2	S	1338	RRTDAYSRSSSVSSQEEKSLH	pS/pT	Homo sapiens	12176984
P62258	YWHAE	14-3-3	Q14153	FAM53B	S	268	RRSSGLSRSRSQPCVLNDKKV	pS/pT	Homo sapiens	16611694
P62258	YWHAE	14-3-3	Q14432	PDE3A	S	428	KLAIPKRLRRSLPPGLLRRVS	pS/pT	Homo sapiens	16153182
P63104	YWHAZ	14-3-3	Q8TDD1	DDX54	S	760	KIKTESGRYISSSYKRDLYQK	pS/pT	Homo sapiens	16260042
P62258	YWHAE	14-3-3	P49815	TSC2	S	981	AAEAFRCRSISVSEHVVRSRI	pS/pT	Homo sapiens	16636147;12176984
P63104	YWHAZ	14-3-3	P56524	HDAC4	S	246	KDDFPLRKTASEPNLKLRSRL	pS/pT	Homo sapiens	10958686
P31947	SFN	14-3-3	P56524	HDAC4	S	246	KDDFPLRKTASEPNLKLRSRL	pS/pT	Homo sapiens	10958686
Q04917	YWHAH	14-3-3	Q99683	MAP3K5	S	966	AGSNEYLRSISLPVPVLVEDT	pS/pT	Homo sapiens	16648474;19920149
P31947	SFN	14-3-3	P49685	GPR15	S	359	DFARRRKRSVSL*********	pS/pT	Homo sapiens	16155591
P61981	YWHAG	14-3-3	P30307	CDC25C	S	216	VSRSGLYRSPSMPENLNRPRL	pS/pT	Homo sapiens	9278512;10681541;11536038;11925443;16649252
P61981	YWHAG	14-3-3	P49815	TSC2	S	1338	RRTDAYSRSSSVSSQEEKSLH	pS/pT	Homo sapiens	12176984
P27348	YWHAQ	14-3-3	Q8WUI4	HDAC7	S	155	PEHFPLRKTVSEPNLKLRYKP	pS/pT	Homo sapiens	16980613
P31946	YWHAB	14-3-3	P49815	TSC2	T	603	HIQLHYKHSYTLPIASSIRLQ	pS/pT	Homo sapiens	12176984
P62258	YWHAE	14-3-3	Q99683	MAP3K5	S	966	AGSNEYLRSISLPVPVLVEDT	pS/pT	Homo sapiens	16648474;19920149
P63104	YWHAZ	14-3-3	P27448	MARK3	T	536	KENSTIPDQRTPVASTHSISS	pS/pT	Homo sapiens	16968750
P62258	YWHAE	14-3-3	P27448	MARK3	S	583	RTATYNGPPASPSLSHEATPL	pS/pT	Homo sapiens	16968750
Q04917	YWHAH	14-3-3	Q03431	PTH1R	S	491	LDFKRKARSGSSSYSYGPMVS	pS/pT	Homo sapiens	12595070
P27348	YWHAQ	14-3-3	P49815	TSC2	S	1254	HRDTALYKSLSVPAASTAKPP	pS/pT	Homo sapiens	12176984
P31946	YWHAB	14-3-3	Q00536	CDK16	S	119	ISTEDINKRLSLPADIRLPEG	pS/pT	Homo sapiens	12154078
P61981	YWHAG	14-3-3	Q9UQL6	HDAC5	S	498	PRHRPLSRTQSSPLPQSPQAL	pS/pT	Homo sapiens	11114197
P61981	YWHAG	14-3-3	Q14153	FAM53B	S	268	RRSSGLSRSRSQPCVLNDKKV	pS/pT	Homo sapiens	16611694
P62258	YWHAE	14-3-3	Q9GZV5	WWTR1	S	89	AGGAQHVRSHSSPASLQLGTG	pS/pT	Homo sapiens	11118213
P27348	YWHAQ	14-3-3	Q9Y3C5	RNF11	T	135	CIDDWLMRSFTCPSCMEPVDA	pS/pT	Homo sapiens	16123141
P31946	YWHAB	14-3-3	Q8TDD1	DDX54	T	753	SGQEDKKKIKTESGRYISSSY	pS/pT	Homo sapiens	16260042
P31947	SFN	14-3-3	Q8WUI4	HDAC7	S	155	PEHFPLRKTVSEPNLKLRYKP	pS/pT	Homo sapiens	16980613
P62258	YWHAE	14-3-3	P61328	FGF12	S	150	VFTPECKFKESVFENYYVIYS	pS/pT	Homo sapiens	16260042
P27348	YWHAQ	14-3-3	Q14432	PDE3A	S	428	KLAIPKRLRRSLPPGLLRRVS	pS/pT	Homo sapiens	16153182
P63104	YWHAZ	14-3-3	Q9GZV5	WWTR1	S	89	AGGAQHVRSHSSPASLQLGTG	pS/pT	Homo sapiens	11118213
P62258	YWHAE	14-3-3	P27448	MARK3	T	549	ASTHSISSAATPDRIRFPRGT	pS/pT	Homo sapiens	16968750
P63104	YWHAZ	14-3-3	P13224	GP1BB	S	191	RARARAAARLSLTDPLVAERA	pS/pT	Homo sapiens	9454760
P62258	YWHAE	14-3-3	Q02779	MAP3K10	S	722	PRAGRFPRGLSPPARPHGRRE	pS/pT	Homo sapiens	9427749
P27348	YWHAQ	14-3-3	P04637	TP53	S	378	HLKSKKGQSTSRHKKLMFKTE	pS/pT	Homo sapiens	11007451;11585729;16444738;16943424
Q04917	YWHAH	14-3-3	Q8TDD1	DDX54	S	760	KIKTESGRYISSSYKRDLYQK	pS/pT	Homo sapiens	16260042
Q04917	YWHAH	14-3-3	Q00536	CDK16	S	153	KPLSRRLRRVSLSEIGFGKLE	pS/pT	Homo sapiens	12154078
Q04917	YWHAH	14-3-3	P49815	TSC2	S	1730	NMASQVHHSRSNPTDIYPSKW	pS/pT	Homo sapiens	12176984
P61981	YWHAG	14-3-3	P49815	TSC2	S	939	EKDSFRARSTSLNERPKSLRI	pS/pT	Homo sapiens	12176984;12438239;12582162
P27348	YWHAQ	14-3-3	Q14153	FAM53B	S	268	RRSSGLSRSRSQPCVLNDKKV	pS/pT	Homo sapiens	16611694
P31946	YWHAB	14-3-3	Q00975	CACNA1B	S	2129	SSSSEKQRFYSCDRFGGREPP	pS/pT	Homo sapiens	16982421
P63104	YWHAZ	14-3-3	P05107	ITGB2	T	758	NNDNPLFKSATTTVMNPKFAE	pS/pT	Homo sapiens	11700305;16301335
P27348	YWHAQ	14-3-3	O75628	REM1	S	18	EAKTPLHRRASTPLPLSPRGH	pS/pT	Homo sapiens	16298391
P63104	YWHAZ	14-3-3	O15151	MDM4	S	367	NDVPDCRRTISAPVVRPKDAY	pS/pT	Homo sapiens	16227609;16511560
P27348	YWHAQ	14-3-3	Q8TDD1	DDX54	S	760	KIKTESGRYISSSYKRDLYQK	pS/pT	Homo sapiens	16260042
P31946	YWHAB	14-3-3	P49815	TSC2	S	1730	NMASQVHHSRSNPTDIYPSKW	pS/pT	Homo sapiens	12176984
P27348	YWHAQ	14-3-3	Q04206	RELA	S	45	RYKCEGRSAGSIPGERSTDTT	pS/pT	Homo sapiens	16931600
P31947	SFN	14-3-3	Q9UQL6	HDAC5	S	498	PRHRPLSRTQSSPLPQSPQAL	pS/pT	Homo sapiens	11114197
P63104	YWHAZ	14-3-3	P27448	MARK3	T	549	ASTHSISSAATPDRIRFPRGT	pS/pT	Homo sapiens	16968750
P62258	YWHAE	14-3-3	P04637	TP53	S	378	HLKSKKGQSTSRHKKLMFKTE	pS/pT	Homo sapiens	11007451;16444738;11007451;11585729
P27348	YWHAQ	14-3-3	Q15139	PRKD1	S	223	STIRTSSAELSTSAPDEPLLQ	pS/pT	Homo sapiens	10092600
P63104	YWHAZ	14-3-3	P35568	IRS1	S	58	ENEKKWRHKSSAPKRSIPLES	pS/pT	Homo sapiens	11875115
Q04917	YWHAH	14-3-3	Q00536	CDK16	S	119	ISTEDINKRLSLPADIRLPEG	pS/pT	Homo sapiens	12154078
Q04917	YWHAH	14-3-3	O43521	BCL2L11	S	87	SPLFIFMRRSSLLSRSSSGYF	pS/pT	Homo sapiens	16282323
P31947	SFN	14-3-3	Q13671	RIN1	S	351	GRRRPLLRSMSAAFCSLLAPE	pS/pT	Homo sapiens	11784866
P31947	SFN	14-3-3	P22681	CBL	S	619	WTGRELTNRHSLPFSLPSQME	pS/pT	Homo sapiens	9988730
P63104	YWHAZ	14-3-3	P30307	CDC25C	S	216	VSRSGLYRSPSMPENLNRPRL	pS/pT	Homo sapiens	9278512;10463781;9543386;11536038;11925443;16649252;10681541;10864927;11333986
Q04917	YWHAH	14-3-3	O15530	PDPK1	S	241	SPESKQARANSFVGTAQYVSP	pS/pT	Homo sapiens	12177059
P63104	YWHAZ	14-3-3	P27448	MARK3	T	507	TASGGMTRRNTYVCSERTTAD	pS/pT	Homo sapiens	16968750
P27348	YWHAQ	14-3-3	Q8TDD1	DDX54	T	753	SGQEDKKKIKTESGRYISSSY	pS/pT	Homo sapiens	16260042
P27348	YWHAQ	14-3-3	Q15139	PRKD1	S	205	NCSGVRRRRLSNVSLTGVSTI	pS/pT	Homo sapiens	10092600
P63104	YWHAZ	14-3-3	P27448	MARK3	S	378	SSELDASDSSSSSNLSLAKVR	pS/pT	Homo sapiens	16968750
P62258	YWHAE	14-3-3	Q04206	RELA	S	45	RYKCEGRSAGSIPGERSTDTT	pS/pT	Homo sapiens	16931600
P62258	YWHAE	14-3-3	O15151	MDM4	S	367	NDVPDCRRTISAPVVRPKDAY	pS/pT	Homo sapiens	16511560;16227609
P31946	YWHAB	14-3-3	Q00536	CDK16	S	153	KPLSRRLRRVSLSEIGFGKLE	pS/pT	Homo sapiens	12154078
P63104	YWHAZ	14-3-3	P32418	SLC8A1	S	392	HAADQARKAVSMHEVNTEVTE	pS/pT	Homo sapiens	16679322
Q04917	YWHAH	14-3-3	O15151	MDM4	S	367	NDVPDCRRTISAPVVRPKDAY	pS/pT	Homo sapiens	16227609;16511560
P63104	YWHAZ	14-3-3	Q8WUI4	HDAC7	S	155	PEHFPLRKTVSEPNLKLRYKP	pS/pT	Homo sapiens	16980613
P27348	YWHAQ	14-3-3	P49685	GPR15	S	359	DFARRRKRSVSL*********	pS/pT	Homo sapiens	16155591
P62258	YWHAE	14-3-3	P56524	HDAC4	S	246	KDDFPLRKTASEPNLKLRSRL	pS/pT	Homo sapiens	10869435;10958686
P61981	YWHAG	14-3-3	P22681	CBL	S	619	WTGRELTNRHSLPFSLPSQME	pS/pT	Homo sapiens	9988730
P63104	YWHAZ	14-3-3	O43524	FOXO3	S	253	SGKAPRRRAVSMDNSNKYTKS	pS/pT	Homo sapiens	10102273
P62258	YWHAE	14-3-3	Q9BSJ6	PIMREG	S	16	QNMGTSVRRRSLQHQEQLEDS	pS/pT	Homo sapiens	16260042
P27348	YWHAQ	14-3-3	P49815	TSC2	S	1730	NMASQVHHSRSNPTDIYPSKW	pS/pT	Homo sapiens	12176984
P31946	YWHAB	14-3-3	P15056	BRAF	S	729	RSLPKIHRSASEPSLNRAGFQ	pS/pT	Homo sapiens	10660530;16702958
P62258	YWHAE	14-3-3	Q96HR8	NAF1	S	467	AAHPLLNLPYSLPPPPPPPPL	pS/pT	Homo sapiens	16260042
P31946	YWHAB	14-3-3	P56524	HDAC4	S	467	RQHRPLGRTQSAPLPQNAQAL	pS/pT	Homo sapiens	10869435;11470791;10958686;11470791
P31947	SFN	14-3-3	P05783	KRT18	S	34	YGARPVSSAASVYAGAGGSGS	pS/pT	Homo sapiens	9524113
P27348	YWHAQ	14-3-3	Q14934	NFATC4	S	273	ASPCGKRRYSSSGTPSSASPA	pS/pT	Homo sapiens	10611249
P31946	YWHAB	14-3-3	Q15418	RPS6KA1	S	154	LRGGDLFTRLSKEVMFTEEDV	pS/pT	Homo sapiens	12618428
P27348	YWHAQ	14-3-3	Q14934	NFATC4	S	272	PASPCGKRRYSSSGTPSSASP	pS/pT	Homo sapiens	10611249
P61981	YWHAG	14-3-3	O43521	BCL2L11	S	87	SPLFIFMRRSSLLSRSSSGYF	pS/pT	Homo sapiens	16282323
P62258	YWHAE	14-3-3	P49815	TSC2	S	939	EKDSFRARSTSLNERPKSLRI	pS/pT	Homo sapiens	12582162;16636147;12176984
P31946	YWHAB	14-3-3	P56524	HDAC4	S	246	KDDFPLRKTASEPNLKLRSRL	pS/pT	Homo sapiens	10869435;10958686
P31947	SFN	14-3-3	Q9GZV5	WWTR1	S	89	AGGAQHVRSHSSPASLQLGTG	pS/pT	Homo sapiens	11118213
P63104	YWHAZ	14-3-3	Q9UQB8	BAIAP2	S	117	QKVELDSRYLSAALKKYQTEQ	pS/pT	Homo sapiens	16098201
Q04917	YWHAH	14-3-3	P48552	NRIP1	S	1001	PSSCMDNRTFSYPGVVKTPVS	pS/pT	Homo sapiens	11266503
P61981	YWHAG	14-3-3	P46934	NEDD4	S	444	NINGELERPHSQMNKNHGILR	pS/pT	Homo sapiens	16099816
P31946	YWHAB	14-3-3	P08069	IGF1R	S	1302	ELDLEPENMESVPLDPSASSS	pS/pT	Homo sapiens	12482592
Q04917	YWHAH	14-3-3	Q13671	RIN1	S	351	GRRRPLLRSMSAAFCSLLAPE	pS/pT	Homo sapiens	11784866
P63104	YWHAZ	14-3-3	Q9UQL6	HDAC5	S	259	RDDFPLRKTASEPNLKVRSRL	pS/pT	Homo sapiens	11114197
P62258	YWHAE	14-3-3	P35568	IRS1	S	641	DYMPMSPKSVSAPQQIINPIR	pS/pT	Homo sapiens	9312143
P31947	SFN	14-3-3	P32927	CSF2RB	S	585	AASHTPEKQASSFDFNGPYLG	pS/pT	Homo sapiens	10949031
P31946	YWHAB	14-3-3	P49796	RGS3	S	392	GPDGGVLRRASCKSTHDLQSP	pS/pT	Homo sapiens	12077120
P27348	YWHAQ	14-3-3	Q14934	NFATC4	S	274	SPCGKRRYSSSGTPSSASPAL	pS/pT	Homo sapiens	10611249
P31947	SFN	14-3-3	P11274	BCR	S	371	RMFRDKSRSPSQNSQQSFDSS	pS/pT	Homo sapiens	16045749
Q04917	YWHAH	14-3-3	Q9Y3C5	RNF11	T	135	CIDDWLMRSFTCPSCMEPVDA	pS/pT	Homo sapiens	16123141
P31946	YWHAB	14-3-3	Q04206	RELA	S	281	QLRRPSDRELSEPMEFQYLPD	pS/pT	Homo sapiens	16931600
P63104	YWHAZ	14-3-3	Q9Y3C5	RNF11	T	135	CIDDWLMRSFTCPSCMEPVDA	pS/pT	Homo sapiens	16123141
Q04917	YWHAH	14-3-3	P49815	TSC2	T	603	HIQLHYKHSYTLPIASSIRLQ	pS/pT	Homo sapiens	12176984
P31947	SFN	14-3-3	O15151	MDM4	S	367	NDVPDCRRTISAPVVRPKDAY	pS/pT	Homo sapiens	16511560
P31947	SFN	14-3-3	Q9UQL6	HDAC5	S	259	RDDFPLRKTASEPNLKVRSRL	pS/pT	Homo sapiens	11114197
Q04917	YWHAH	14-3-3	Q14153	FAM53B	S	268	RRSSGLSRSRSQPCVLNDKKV	pS/pT	Homo sapiens	16611694
P31946	YWHAB	14-3-3	P05783	KRT18	S	34	YGARPVSSAASVYAGAGGSGS	pS/pT	Homo sapiens	9524113
P62258	YWHAE	14-3-3	P04233	CD74	S	8	***MHRRRSRSCREDQKPVMD	pS/pT	Homo sapiens	9448284
Q04917	YWHAH	14-3-3	Q04206	RELA	S	281	QLRRPSDRELSEPMEFQYLPD	pS/pT	Homo sapiens	16931600
P63104	YWHAZ	14-3-3	P35568	IRS1	S	641	DYMPMSPKSVSAPQQIINPIR	pS/pT	Homo sapiens	9312143
P62258	YWHAE	14-3-3	P08069	IGF1R	S	1313	VPLDPSASSSSLPLPDRHSGH	pS/pT	Homo sapiens	9111084
P63104	YWHAZ	14-3-3	P32927	CSF2RB	S	601	GPYLGPPHSRSLPDILGQPEP	pS/pT	Homo sapiens	10477722
Q04917	YWHAH	14-3-3	P49815	TSC2	S	1338	RRTDAYSRSSSVSSQEEKSLH	pS/pT	Homo sapiens	12176984
P27348	YWHAQ	14-3-3	P30291	WEE1	S	642	LIGKKMNRSVSLTIY******	pS/pT	Homo sapiens	11751453
P31947	SFN	14-3-3	P04150	NR3C1	S	134	ESIANLNRSTSVPENPKSSAS	pS/pT	Homo sapiens	12730237;21930780
P31946	YWHAB	14-3-3	Q04206	RELA	S	45	RYKCEGRSAGSIPGERSTDTT	pS/pT	Homo sapiens	16931600
P63104	YWHAZ	14-3-3	P49815	TSC2	S	1338	RRTDAYSRSSSVSSQEEKSLH	pS/pT	Homo sapiens	12176984
Q04917	YWHAH	14-3-3	O75628	REM1	S	18	EAKTPLHRRASTPLPLSPRGH	pS/pT	Homo sapiens	16298391
P63104	YWHAZ	14-3-3	P49815	TSC2	S	939	EKDSFRARSTSLNERPKSLRI	pS/pT	Homo sapiens	12176984;12438239;12582162;16636147
P27348	YWHAQ	14-3-3	P11274	BCR	S	371	RMFRDKSRSPSQNSQQSFDSS	pS/pT	Homo sapiens	16045749
P31947	SFN	14-3-3	P30291	WEE1	S	642	LIGKKMNRSVSLTIY******	pS/pT	Homo sapiens	11751453
P31947	SFN	14-3-3	P56524	HDAC4	S	632	GGHRPLSRAQSSPASATFPVS	pS/pT	Homo sapiens	10958686;11470791
P27348	YWHAQ	14-3-3	P49815	TSC2	S	1387	QPSQPLSKSSSSPELQTLQDI	pS/pT	Homo sapiens	12176984
P62258	YWHAE	14-3-3	Q13094	LCP2	S	376	ESNSSFPQSASLPPYFSQGPS	pS/pT	Homo sapiens	16260042;22902619
P31946	YWHAB	14-3-3	P04233	CD74	S	8	***MHRRRSRSCREDQKPVMD	pS/pT	Homo sapiens	9448284
Q04917	YWHAH	14-3-3	P05107	ITGB2	T	758	NNDNPLFKSATTTVMNPKFAE	pS/pT	Homo sapiens	16301335
P31947	SFN	14-3-3	Q8WUI4	HDAC7	S	181	RRKNPLLRKESAPPSLRRRPA	pS/pT	Homo sapiens	16980613
P63104	YWHAZ	14-3-3	P49685	GPR15	S	359	DFARRRKRSVSL*********	pS/pT	Homo sapiens	16155591
P63104	YWHAZ	14-3-3	Q8WUI4	HDAC7	S	181	RRKNPLLRKESAPPSLRRRPA	pS/pT	Homo sapiens	16980613
P63104	YWHAZ	14-3-3	O43521	BCL2L11	S	87	SPLFIFMRRSSLLSRSSSGYF	pS/pT	Homo sapiens	16282323
P27348	YWHAQ	14-3-3	P05107	ITGB2	T	758	NNDNPLFKSATTTVMNPKFAE	pS/pT	Homo sapiens	16301335
P62258	YWHAE	14-3-3	P32927	CSF2RB	S	585	AASHTPEKQASSFDFNGPYLG	pS/pT	Homo sapiens	10949031
Q04917	YWHAH	14-3-3	P49815	TSC2	S	939	EKDSFRARSTSLNERPKSLRI	pS/pT	Homo sapiens	12176984;12582162
P62258	YWHAE	14-3-3	P27448	MARK3	S	469	AVGGKGIAPASPMLGNASNPN	pS/pT	Homo sapiens	16968750
P63104	YWHAZ	14-3-3	P04049	RAF1	S	621	HSLPKINRSASEPSLHRAAHT	pS/pT	Homo sapiens	8601312;9232600;9710607;9837925;10213629;16508002;9153224;9665134;9705288;10445849;10998357;11953426;10887173;11875115;12077328;9153224;9665134;9705288;10445849;10998357;11953426;16508002;9232600;9710607;9837925;10213629
P62258	YWHAE	14-3-3	Q9Y3C5	RNF11	T	135	CIDDWLMRSFTCPSCMEPVDA	pS/pT	Homo sapiens	16123141
P31947	SFN	14-3-3	Q14432	PDE3A	S	428	KLAIPKRLRRSLPPGLLRRVS	pS/pT	Homo sapiens	16153182
P62258	YWHAE	14-3-3	Q00975	CACNA1B	S	2129	SSSSEKQRFYSCDRFGGREPP	pS/pT	Homo sapiens	16982421
Q04917	YWHAH	14-3-3	Q8WUI4	HDAC7	S	155	PEHFPLRKTVSEPNLKLRYKP	pS/pT	Homo sapiens	16980613
P31946	YWHAB	14-3-3	Q8TDD1	DDX54	S	760	KIKTESGRYISSSYKRDLYQK	pS/pT	Homo sapiens	16260042
P63104	YWHAZ	14-3-3	P56524	HDAC4	S	632	GGHRPLSRAQSSPASATFPVS	pS/pT	Homo sapiens	10958686;11470791
P63104	YWHAZ	14-3-3	Q14153	FAM53B	S	268	RRSSGLSRSRSQPCVLNDKKV	pS/pT	Homo sapiens	16611694
P31946	YWHAB	14-3-3	P04049	RAF1	S	621	HSLPKINRSASEPSLHRAAHT	pS/pT	Homo sapiens	9710607;10463061;10445849;11953426;10660530;10445849
P63104	YWHAZ	14-3-3	Q9P0K1	ADAM22	S	857	RGKRFRPRSNSTETLSPAKSP	pS/pT	Homo sapiens	12589811
P31947	SFN	14-3-3	P04049	RAF1	S	621	HSLPKINRSASEPSLHRAAHT	pS/pT	Homo sapiens	10445849;11953426
P62258	YWHAE	14-3-3	P27448	MARK3	S	42	TSRSGARCRNSIASCADEQPH	pS/pT	Homo sapiens	16968750
Q04917	YWHAH	14-3-3	P56524	HDAC4	S	467	RQHRPLGRTQSAPLPQNAQAL	pS/pT	Homo sapiens	10958686;11470791
P61981	YWHAG	14-3-3	Q00536	CDK16	S	119	ISTEDINKRLSLPADIRLPEG	pS/pT	Homo sapiens	12154078
P62258	YWHAE	14-3-3	Q9H8Y5	ANKZF1	S	258	LRDARGGPSHSAGANLRRYNE	pS/pT	Homo sapiens	16260042
Q04917	YWHAH	14-3-3	P11274	BCR	S	95	DGASEPRASASRPQPAPADGA	pS/pT	Homo sapiens	16045749
P63104	YWHAZ	14-3-3	Q13671	RIN1	S	351	GRRRPLLRSMSAAFCSLLAPE	pS/pT	Homo sapiens	11784866
P27348	YWHAQ	14-3-3	Q05513	PRKCZ	S	186	VPLTCRKHMDSVMPSQEPPVD	pS/pT	Homo sapiens	10769183
P63104	YWHAZ	14-3-3	Q9UQL6	HDAC5	S	498	PRHRPLSRTQSSPLPQSPQAL	pS/pT	Homo sapiens	11114197
P63104	YWHAZ	14-3-3	P04637	TP53	S	378	HLKSKKGQSTSRHKKLMFKTE	pS/pT	Homo sapiens	11007451;16444738
P63104	YWHAZ	14-3-3	P49815	TSC2	S	1730	NMASQVHHSRSNPTDIYPSKW	pS/pT	Homo sapiens	12176984
P62258	YWHAE	14-3-3	P27448	MARK3	S	396	KVRPSSDLNNSTGQSPHHKVQ	pS/pT	Homo sapiens	16968750
P27348	YWHAQ	14-3-3	P04049	RAF1	S	259	GSLSQRQRSTSTPNVHMVSTT	pS/pT	Homo sapiens	10445849;11577088;11953426;16041367;10463061
P31947	SFN	14-3-3	O75628	REM1	S	18	EAKTPLHRRASTPLPLSPRGH	pS/pT	Homo sapiens	16298391
P61981	YWHAG	14-3-3	Q99683	MAP3K5	S	966	AGSNEYLRSISLPVPVLVEDT	pS/pT	Homo sapiens	16648474;19920149
P63104	YWHAZ	14-3-3	P27448	MARK3	S	419	VSSSQKQRRYSDHAGPAIPSV	pS/pT	Homo sapiens	16968750
P63104	YWHAZ	14-3-3	P46934	NEDD4	S	444	NINGELERPHSQMNKNHGILR	pS/pT	Homo sapiens	16099816
P31947	SFN	14-3-3	P56524	HDAC4	S	467	RQHRPLGRTQSAPLPQNAQAL	pS/pT	Homo sapiens	10958686;11470791
P63104	YWHAZ	14-3-3	O75628	REM1	S	18	EAKTPLHRRASTPLPLSPRGH	pS/pT	Homo sapiens	16298391
P62258	YWHAE	14-3-3	Q12809	KCNH2	S	283	RESCASVRRASSADDIEAMRA	pS/pT	Homo sapiens	11953308;16923798
P31947	SFN	14-3-3	O43521	BCL2L11	S	87	SPLFIFMRRSSLLSRSSSGYF	pS/pT	Homo sapiens	16282323
P27348	YWHAQ	14-3-3	Q9UQL6	HDAC5	S	498	PRHRPLSRTQSSPLPQSPQAL	pS/pT	Homo sapiens	11114197
P62258	YWHAE	14-3-3	P05107	ITGB2	T	758	NNDNPLFKSATTTVMNPKFAE	pS/pT	Homo sapiens	11700305;16301335;16301335
P62258	YWHAE	14-3-3	P30291	WEE1	S	642	LIGKKMNRSVSLTIY******	pS/pT	Homo sapiens	11751453
P27348	YWHAQ	14-3-3	P49802	RGS7	S	434	EHIYKLMKSDSYPRFIRSSAY	pS/pT	Homo sapiens	10862767
P62258	YWHAE	14-3-3	Q13094	LCP2	S	297	LPPTTERHERSSPLPGKKPPV	pS/pT	Homo sapiens	16260042
P61981	YWHAG	14-3-3	O75628	REM1	S	18	EAKTPLHRRASTPLPLSPRGH	pS/pT	Homo sapiens	16298391
P62258	YWHAE	14-3-3	P27448	MARK3	T	491	ADIPERKKSSTVPSSNTASGG	pS/pT	Homo sapiens	16968750
P31946	YWHAB	14-3-3	P11274	BCR	S	371	RMFRDKSRSPSQNSQQSFDSS	pS/pT	Homo sapiens	16045749
P62258	YWHAE	14-3-3	P56524	HDAC4	S	467	RQHRPLGRTQSAPLPQNAQAL	pS/pT	Homo sapiens	11470791;10869435;10958686
P31946	YWHAB	14-3-3	P49815	TSC2	S	981	AAEAFRCRSISVSEHVVRSRI	pS/pT	Homo sapiens	12176984
P31946	YWHAB	14-3-3	P49815	TSC2	S	939	EKDSFRARSTSLNERPKSLRI	pS/pT	Homo sapiens	12176984;12582162
P31946	YWHAB	14-3-3	O43521	BCL2L11	S	87	SPLFIFMRRSSLLSRSSSGYF	pS/pT	Homo sapiens	16282323
P27348	YWHAQ	14-3-3	P49815	TSC2	S	1338	RRTDAYSRSSSVSSQEEKSLH	pS/pT	Homo sapiens	12176984
P27348	YWHAQ	14-3-3	P04049	RAF1	S	621	HSLPKINRSASEPSLHRAAHT	pS/pT	Homo sapiens	9710607;10463061;10445849;11953426
P62258	YWHAE	14-3-3	Q9NPF2	CHST11	S	194	FVREPFERLVSAYRNKFTQKY	pS/pT	Homo sapiens	16260042
P31946	YWHAB	14-3-3	Q13627	DYRK1A	S	529	SGTSNSGRARSDPTHQHRHSG	pS/pT	Homo sapiens	17229891
P27348	YWHAQ	14-3-3	P49815	TSC2	S	981	AAEAFRCRSISVSEHVVRSRI	pS/pT	Homo sapiens	12176984
P63104	YWHAZ	14-3-3	P27448	MARK3	S	400	SSDLNNSTGQSPHHKVQRSVS	pS/pT	Homo sapiens	16968750
P62258	YWHAE	14-3-3	Q8TDD1	DDX54	S	760	KIKTESGRYISSSYKRDLYQK	pS/pT	Homo sapiens	16260042
P61981	YWHAG	14-3-3	P49815	TSC2	T	603	HIQLHYKHSYTLPIASSIRLQ	pS/pT	Homo sapiens	12176984
P27348	YWHAQ	14-3-3	Q00536	CDK16	S	119	ISTEDINKRLSLPADIRLPEG	pS/pT	Homo sapiens	12154078
P31947	SFN	14-3-3	Q04206	RELA	S	281	QLRRPSDRELSEPMEFQYLPD	pS/pT	Homo sapiens	16931600
P31946	YWHAB	14-3-3	P49802	RGS7	S	434	EHIYKLMKSDSYPRFIRSSAY	pS/pT	Homo sapiens	12077120
P61981	YWHAG	14-3-3	P04233	CD74	S	8	***MHRRRSRSCREDQKPVMD	pS/pT	Homo sapiens	9448284
P62258	YWHAE	14-3-3	Q9H8Y5	ANKZF1	S	405	NEESPKQGSGSEGEDGFQVEL	pS/pT	Homo sapiens	16260042
P61981	YWHAG	14-3-3	Q9HC77	CENPJ	S	859	EDLSKSRRSRSPPTSELMMKF	pS/pT	Homo sapiens	16516142
P31946	YWHAB	14-3-3	Q9GZV5	WWTR1	S	89	AGGAQHVRSHSSPASLQLGTG	pS/pT	Homo sapiens	11118213
P62258	YWHAE	14-3-3	P27448	MARK3	T	564	RFPRGTASRSTFHGQPRERRT	pS/pT	Homo sapiens	16968750
P31947	SFN	14-3-3	Q99683	MAP3K5	S	966	AGSNEYLRSISLPVPVLVEDT	pS/pT	Homo sapiens	16648474;19920149
P62258	YWHAE	14-3-3	P35568	IRS1	S	374	RLHPPLNHSRSIPMPASRCSP	pS/pT	Homo sapiens	9312143
P62258	YWHAE	14-3-3	O43521	BCL2L11	S	87	SPLFIFMRRSSLLSRSSSGYF	pS/pT	Homo sapiens	16282323
P63104	YWHAZ	14-3-3	P49815	TSC2	S	540	IIEKVMARSLSPPPELEERDV	pS/pT	Homo sapiens	12176984
P27348	YWHAQ	14-3-3	O15151	MDM4	S	367	NDVPDCRRTISAPVVRPKDAY	pS/pT	Homo sapiens	16227609;16511560;16943424
P63104	YWHAZ	14-3-3	Q00536	CDK16	S	153	KPLSRRLRRVSLSEIGFGKLE	pS/pT	Homo sapiens	12154078
P62258	YWHAE	14-3-3	Q00536	CDK16	S	153	KPLSRRLRRVSLSEIGFGKLE	pS/pT	Homo sapiens	12154078
P62258	YWHAE	14-3-3	Q9NPF2	CHST11	S	56	FGVDICCRKGSRSPLQELYNP	pS/pT	Homo sapiens	16260042
P62258	YWHAE	14-3-3	P78314	SH3BP2	S	225	PAFSDMPRAHSFTSKGPGPLL	pS/pT	Homo sapiens	12501243
P63104	YWHAZ	14-3-3	Q9H427	KCNK15	S	329	QAPRPGARWKSI*********	pS/pT	Homo sapiens	12433946
P27348	YWHAQ	14-3-3	P30307	CDC25C	S	216	VSRSGLYRSPSMPENLNRPRL	pS/pT	Homo sapiens	9278512;10681541;11333986;11536038;11925443;16649252
P27348	YWHAQ	14-3-3	P46934	NEDD4	S	444	NINGELERPHSQMNKNHGILR	pS/pT	Homo sapiens	16099816
P27348	YWHAQ	14-3-3	Q9UQL6	HDAC5	S	259	RDDFPLRKTASEPNLKVRSRL	pS/pT	Homo sapiens	11114197
P62258	YWHAE	14-3-3	Q9H8Y5	ANKZF1	S	690	SAIVNTRRCWSCGASLQGLTP	pS/pT	Homo sapiens	16260042
P31947	SFN	14-3-3	P46934	NEDD4	S	444	NINGELERPHSQMNKNHGILR	pS/pT	Homo sapiens	16099816
P61981	YWHAG	14-3-3	P84243	H3-3B	S	11	MARTKQTARKSTGGKAPRKQL	pS/pT	Homo sapiens	16246723
P62258	YWHAE	14-3-3	P27448	MARK3	S	378	SSELDASDSSSSSNLSLAKVR	pS/pT	Homo sapiens	16968750
Q04917	YWHAH	14-3-3	P56524	HDAC4	S	246	KDDFPLRKTASEPNLKLRSRL	pS/pT	Homo sapiens	10958686
P62258	YWHAE	14-3-3	Q8WUI4	HDAC7	S	155	PEHFPLRKTVSEPNLKLRYKP	pS/pT	Homo sapiens	16980613
P62258	YWHAE	14-3-3	P07910	HNRNPC	S	240	NDKSEEEQSSSSVKKDETNVK	pS/pT	Homo sapiens	16260042
P31946	YWHAB	14-3-3	Q14153	FAM53B	S	268	RRSSGLSRSRSQPCVLNDKKV	pS/pT	Homo sapiens	16611694
P27348	YWHAQ	14-3-3	Q15139	PRKD1	S	219	LTGVSTIRTSSAELSTSAPDE	pS/pT	Homo sapiens	10092600
P27348	YWHAQ	14-3-3	P04233	CD74	S	8	***MHRRRSRSCREDQKPVMD	pS/pT	Homo sapiens	9448284
P63104	YWHAZ	14-3-3	P20941	PDC	S	54	PSKKEILRQMSSPQSRNGKDS	pS/pT	Homo sapiens	11331285;23199924
P27348	YWHAQ	14-3-3	P49796	RGS3	S	392	GPDGGVLRRASCKSTHDLQSP	pS/pT	Homo sapiens	12077120
P63104	YWHAZ	14-3-3	Q01113	IL9R	S	518	LLPSVLSKARSWTF*******	pS/pT	Homo sapiens	10642536
P61981	YWHAG	14-3-3	P04637	TP53	S	378	HLKSKKGQSTSRHKKLMFKTE	pS/pT	Homo sapiens	11007451;11585729;16444738
Q04917	YWHAH	14-3-3	P56524	HDAC4	S	632	GGHRPLSRAQSSPASATFPVS	pS/pT	Homo sapiens	10958686;11470791
P27348	YWHAQ	14-3-3	Q13671	RIN1	S	351	GRRRPLLRSMSAAFCSLLAPE	pS/pT	Homo sapiens	11784866
Q04917	YWHAH	14-3-3	P30291	WEE1	S	642	LIGKKMNRSVSLTIY******	pS/pT	Homo sapiens	11751453
P61981	YWHAG	14-3-3	Q9UIK4	DAPK2	T	369	KALHPRRRSSTS*********	pS/pT	Homo sapiens	26047703
P31946	YWHAB	14-3-3	Q9UIK4	DAPK2	T	369	KALHPRRRSSTS*********	pS/pT	Homo sapiens	26047703
P27348	YWHAQ	14-3-3	Q9UIK4	DAPK2	T	369	KALHPRRRSSTS*********	pS/pT	Homo sapiens	26047703
P62258	YWHAE	14-3-3	Q9UIK4	DAPK2	T	369	KALHPRRRSSTS*********	pS/pT	Homo sapiens	26047703
P63104	YWHAZ	14-3-3	Q9UIK4	DAPK2	T	369	KALHPRRRSSTS*********	pS/pT	Homo sapiens	26047703
Q04917	YWHAH	14-3-3	Q9UIK4	DAPK2	T	369	KALHPRRRSSTS*********	pS/pT	Homo sapiens	26047703
P31947	SFN	14-3-3	Q9UIK4	DAPK2	T	369	KALHPRRRSSTS*********	pS/pT	Homo sapiens	26047703
P62258	YWHAE	14-3-3	P62805	H4-16	S	2	*********MSGRGKGGKGLG	pS/pT	Homo sapiens	26819910
P61981	YWHAG	14-3-3	P62805	H4-16	S	2	*********MSGRGKGGKGLG	pS/pT	Homo sapiens	26819910
P31947	SFN	14-3-3	P62805	H4-16	S	2	*********MSGRGKGGKGLG	pS/pT	Homo sapiens	26819910
Q04917	YWHAH	14-3-3	P62805	H4-16	S	2	*********MSGRGKGGKGLG	pS/pT	Homo sapiens	26819910
P61981	YWHAG	14-3-3	A2RUS2	DENND3	S	472	LHVTHRRMVVSMPNLQDIAMP	pS/pT	Homo sapiens	25925668
P31946	YWHAB	14-3-3	A2RUS2	DENND3	S	472	LHVTHRRMVVSMPNLQDIAMP	pS/pT	Homo sapiens	25925668
P27348	YWHAQ	14-3-3	A2RUS2	DENND3	S	472	LHVTHRRMVVSMPNLQDIAMP	pS/pT	Homo sapiens	25925668
P62258	YWHAE	14-3-3	A2RUS2	DENND3	S	472	LHVTHRRMVVSMPNLQDIAMP	pS/pT	Homo sapiens	25925668
Q04917	YWHAH	14-3-3	A2RUS2	DENND3	S	472	LHVTHRRMVVSMPNLQDIAMP	pS/pT	Homo sapiens	25925668
P61981	YWHAG	14-3-3	A2RUS2	DENND3	S	490	AMPELAPRNSSLRLTDTAGCR	pS/pT	Homo sapiens	25925668
P31946	YWHAB	14-3-3	A2RUS2	DENND3	S	490	AMPELAPRNSSLRLTDTAGCR	pS/pT	Homo sapiens	25925668
P27348	YWHAQ	14-3-3	A2RUS2	DENND3	S	490	AMPELAPRNSSLRLTDTAGCR	pS/pT	Homo sapiens	25925668
P62258	YWHAE	14-3-3	A2RUS2	DENND3	S	490	AMPELAPRNSSLRLTDTAGCR	pS/pT	Homo sapiens	25925668
Q04917	YWHAH	14-3-3	A2RUS2	DENND3	S	490	AMPELAPRNSSLRLTDTAGCR	pS/pT	Homo sapiens	25925668
Q9CQV8	Ywhab	14-3-3	A2RT67	Dennd3	S	554	LHITHRRMVVSMPNLQDISLP	pS/pT	Mus musculus	25925668
P62259	Ywhae	14-3-3	A2RT67	Dennd3	S	554	LHITHRRMVVSMPNLQDISLP	pS/pT	Mus musculus	25925668
P68510	Ywhah	14-3-3	A2RT67	Dennd3	S	554	LHITHRRMVVSMPNLQDISLP	pS/pT	Mus musculus	25925668
P68254	Ywhaq	14-3-3	A2RT67	Dennd3	S	554	LHITHRRMVVSMPNLQDISLP	pS/pT	Mus musculus	25925668
P61982	Ywhag	14-3-3	A2RT67	Dennd3	S	554	LHITHRRMVVSMPNLQDISLP	pS/pT	Mus musculus	25925668
Q9CQV8	Ywhab	14-3-3	A2RT67	Dennd3	S	572	SLPELPPRNSSLRIMDTSNCR	pS/pT	Mus musculus	25925668
P62259	Ywhae	14-3-3	A2RT67	Dennd3	S	572	SLPELPPRNSSLRIMDTSNCR	pS/pT	Mus musculus	25925668
P68510	Ywhah	14-3-3	A2RT67	Dennd3	S	572	SLPELPPRNSSLRIMDTSNCR	pS/pT	Mus musculus	25925668
P68254	Ywhaq	14-3-3	A2RT67	Dennd3	S	572	SLPELPPRNSSLRIMDTSNCR	pS/pT	Mus musculus	25925668
P61982	Ywhag	14-3-3	A2RT67	Dennd3	S	572	SLPELPPRNSSLRIMDTSNCR	pS/pT	Mus musculus	25925668
P41932	par-5	14-3-3	Q11186	atgl-1	S	303	VAVPRMKKRASANALNSFRTR	pS/pT	Caenorhabditis elegans	26098762
P42644	GRF3	14-3-3	P19456	AHA2	T	947	GLDIETPSHYTV*********	pS/pT	Arabidopsis thaliana	25971968
P48349	GRF6	14-3-3	P19456	AHA2	T	947	GLDIETPSHYTV*********	pS/pT	Arabidopsis thaliana	25971968
P61981	YWHAG	14-3-3	Q9UPN4	CEP131	S	47	ATTKPIVRSVSVVTGSEQKRK	pS/pT	Homo sapiens	26616734
P31946	YWHAB	14-3-3	Q9UPN4	CEP131	S	47	ATTKPIVRSVSVVTGSEQKRK	pS/pT	Homo sapiens	26616734
P27348	YWHAQ	14-3-3	Q9UPN4	CEP131	S	47	ATTKPIVRSVSVVTGSEQKRK	pS/pT	Homo sapiens	26616734
P62258	YWHAE	14-3-3	Q9UPN4	CEP131	S	47	ATTKPIVRSVSVVTGSEQKRK	pS/pT	Homo sapiens	26616734
P63104	YWHAZ	14-3-3	Q9UPN4	CEP131	S	47	ATTKPIVRSVSVVTGSEQKRK	pS/pT	Homo sapiens	26616734
Q04917	YWHAH	14-3-3	Q9UPN4	CEP131	S	47	ATTKPIVRSVSVVTGSEQKRK	pS/pT	Homo sapiens	26616734
P31947	SFN	14-3-3	Q9UPN4	CEP131	S	47	ATTKPIVRSVSVVTGSEQKRK	pS/pT	Homo sapiens	26616734
P61981	YWHAG	14-3-3	Q9UPN4	CEP131	S	78	QAINNLRRSNSTTQVSQPRSG	pS/pT	Homo sapiens	26616734
P31946	YWHAB	14-3-3	Q9UPN4	CEP131	S	78	QAINNLRRSNSTTQVSQPRSG	pS/pT	Homo sapiens	26616734
P27348	YWHAQ	14-3-3	Q9UPN4	CEP131	S	78	QAINNLRRSNSTTQVSQPRSG	pS/pT	Homo sapiens	26616734
P62258	YWHAE	14-3-3	Q9UPN4	CEP131	S	78	QAINNLRRSNSTTQVSQPRSG	pS/pT	Homo sapiens	26616734
P63104	YWHAZ	14-3-3	Q9UPN4	CEP131	S	78	QAINNLRRSNSTTQVSQPRSG	pS/pT	Homo sapiens	26616734
Q04917	YWHAH	14-3-3	Q9UPN4	CEP131	S	78	QAINNLRRSNSTTQVSQPRSG	pS/pT	Homo sapiens	26616734
P31947	SFN	14-3-3	Q9UPN4	CEP131	S	78	QAINNLRRSNSTTQVSQPRSG	pS/pT	Homo sapiens	26616734
P63104	YWHAZ	14-3-3	Q8ND76	CCNY	S	100	PPGQIARKYSSCSTIFLDDST	pS/pT	Homo sapiens	26205494
P63104	YWHAZ	14-3-3	Q8ND76	CCNY	S	326	LRRSARKRSASADNLTLPRWS	pS/pT	Homo sapiens	26205494
P63104	YWHAZ	14-3-3	Q68EM7	ARHGAP17	S	702	PSQLSAPRRYSSSLSPIQAPN	pS/pT	Homo sapiens	26507661
P63104	YWHAZ	14-3-3	Q15052	ARHGEF6	S	684	QGHGSSTRKDSIPQVLLPEEE	pS/pT	Homo sapiens	26507661
Q9CQV8	Ywhab	14-3-3	Q8BJ56	Pnpla2	S	406	SEQVELRRAQSLPSVPLSCAT	pS/pT	Mus musculus	25879679
P31947	SFN	14-3-3	Q9Y3M2	CBY1	S	20	PKKTPPRKSASLSNLHSLDRS	pS/pT	Homo sapiens	26147002
P31946	YWHAB	14-3-3	Q9H9Q4	NHEJ1	T	181	GATLIRDRLKTEPFEENSFLE	pS/pT	Homo sapiens	25661488
P31946	YWHAB	14-3-3	P68431	H3C12	S	11	MARTKQTARKSTGGKAPRKQL	pS/pT	Homo sapiens	25564824;22391560
P62258	YWHAE	14-3-3	Q8TEH3	DENND1A	S	536	QPQPYRTLRESDSAEGDEAES	pS/pT	Homo sapiens	26055712
P62258	YWHAE	14-3-3	Q8TEH3	DENND1A	S	538	QPYRTLRESDSAEGDEAESPE	pS/pT	Homo sapiens	26055712
P63104	YWHAZ	14-3-3	P68431	H3C12	S	11	MARTKQTARKSTGGKAPRKQL	pS/pT	Homo sapiens	25330109;22391560
P63104	YWHAZ	14-3-3	Q9Y3M2	CBY1	S	20	PKKTPPRKSASLSNLHSLDRS	pS/pT	Homo sapiens	25909186
P42644	GRF3	14-3-3	Q84JK2	FD	T	282	PKKNTLQRSSTAPF*******	pS/pT	Arabidopsis thaliana	25661797
P31947	SFN	14-3-3	P10636	MAPT	S	531	GTPGSRSRTPSLPTPPTREPK	pS/pT	Homo sapiens	26103986
P31947	SFN	14-3-3	P10636	MAPT	S	641	DLSKVTSKCGSLGNIHHKPGG	pS/pT	Homo sapiens	26103986
Q01525	GRF2	14-3-3	Q01525	GRF2	S	62	YKNVIGARRASWRIISSIEQK	pS/pT	Arabidopsis thaliana	26512969
P63101	Ywhaz	14-3-3	Q9R1E0	Foxo1	S	60	ANPDAAASLASASAVSTDFMS	pS/pT	Mus musculus	26363783
P63101	Ywhaz	14-3-3	Q9R1E0	Foxo1	S	258	RRRAASMDNNSKFAKSRGRAA	pS/pT	Mus musculus	26363783
P63104	YWHAZ	14-3-3	Q12802	AKAP13	S	790	ISDSTFSLANSPGSESVTKDD	pS/pT	Homo sapiens	26119529
P63104	YWHAZ	14-3-3	Q12802	AKAP13	S	1363	AEDEVDFRASSISEEVAVGSI	pS/pT	Homo sapiens	26119529
P63104	YWHAZ	14-3-3	Q12802	AKAP13	S	2567	ALTRSLSRPSSLIEQEKQRSL	pS/pT	Homo sapiens	26119529
P63104	YWHAZ	14-3-3	Q12802	AKAP13	S	2703	KLMRIPSFFPSPEEPPSPSAP	pS/pT	Homo sapiens	26119529
P63104	YWHAZ	14-3-3	Q7Z591	AKNA	S	1387	SPPPARRHRHSIQLDLGDLEE	pS/pT	Homo sapiens	26119529
P63104	YWHAZ	14-3-3	Q01433	AMPD2	S	100	LGAPPLQSARSLPGPAPCLKH	pS/pT	Homo sapiens	26119529
P63104	YWHAZ	14-3-3	Q01433	AMPD2	S	168	ERRQRLERQISQDVKLEPDIL	pS/pT	Homo sapiens	26119529
P63104	YWHAZ	14-3-3	Q5T5U3	ARHGAP21	S	318	TSLKTVSRTTSPPLSIPTTHL	pS/pT	Homo sapiens	26119529
P63104	YWHAZ	14-3-3	Q52LW3	ARHGAP29	S	1019	HTPRTKIRPVSLPVDRLLLAS	pS/pT	Homo sapiens	26119529
P63104	YWHAZ	14-3-3	Q52LW3	ARHGAP29	S	1029	SLPVDRLLLASPPNERNGRNM	pS/pT	Homo sapiens	26119529
P63104	YWHAZ	14-3-3	A7KAX9	ARHGAP32	S	1401	RVPLLHLRAESVPAHPCGFPA	pS/pT	Homo sapiens	26119529
P63104	YWHAZ	14-3-3	A7KAX9	ARHGAP32	S	1796	GIYVIHLRSKSDPGKTGLLSV	pS/pT	Homo sapiens	26119529
P63104	YWHAZ	14-3-3	Q8N1W1	ARHGEF28	S	1538	LGHWKHGRQRSLPAVLLPGGP	pS/pT	Homo sapiens	26119529
P63104	YWHAZ	14-3-3	Q9UQB8	BAIAP2	S	492	TASGFKQRPYSVAVPAFSQGL	pS/pT	Homo sapiens	26119529
P63104	YWHAZ	14-3-3	Q9UHR4	BAIAP2L1	S	414	ETEAVTVPTPSPTPVRSISTV	pS/pT	Homo sapiens	26119529
P63104	YWHAZ	14-3-3	Q08AD1	CAMSAP2	S	416	SASGGIRRSSSMSYVDGFIGT	pS/pT	Homo sapiens	26119529
P63104	YWHAZ	14-3-3	Q08AD1	CAMSAP2	S	464	TPNRGITRSISNEGLTLNNSH	pS/pT	Homo sapiens	26119529
P63104	YWHAZ	14-3-3	Q08AD1	CAMSAP2	S	1313	HSGKRTPRSESVEGFLSPSRC	pS/pT	Homo sapiens	26119529
P63104	YWHAZ	14-3-3	Q8WXE0	CASKIN2	S	358	RVGIPAARLPSAPTPLRPGFS	pS/pT	Homo sapiens	26119529
P63104	YWHAZ	14-3-3	Q86Z20	CCDC125	S	58	SRKRSDGKNFSPPPFPRKGEE	pS/pT	Homo sapiens	26119529
P63104	YWHAZ	14-3-3	Q3V6T2	CCDC88A	S	449	TSELSEAPQKSLGHEVNELTS	pS/pT	Homo sapiens	26119529
P63104	YWHAZ	14-3-3	Q9P219	CCDC88C	S	1806	SRSASLSRAFSLASADLLRAS	pS/pT	Homo sapiens	26119529
P63104	YWHAZ	14-3-3	Q9UPN4	CEP131	S	105	PTDFLMLFEGSPSGKKRPASL	pS/pT	Homo sapiens	26119529
P63104	YWHAZ	14-3-3	Q9UPN4	CEP131	S	731	RHKQEVRRLKSLHEAELLQSD	pS/pT	Homo sapiens	26119529
P63104	YWHAZ	14-3-3	Q5SW79	CEP170	S	1175	SDSEATISRSSASSRTAEAII	pS/pT	Homo sapiens	26119529
P63104	YWHAZ	14-3-3	Q9Y4F5	CEP170B	S	224	PQGCSFRREPSYFEIPTKETP	pS/pT	Homo sapiens	26119529
P63104	YWHAZ	14-3-3	Q9Y4F5	CEP170B	S	655	AEHQGLPVPGSPGGQKWVSRW	pS/pT	Homo sapiens	26119529
P63104	YWHAZ	14-3-3	Q9Y4F5	CEP170B	T	1304	ARSRAPGPRDTDDDEEEPDPY	pS/pT	Homo sapiens	26119529
P63104	YWHAZ	14-3-3	Q9Y4F5	CEP170B	S	1574	FPQRASCGPPSLPDPTFLPDA	pS/pT	Homo sapiens	26119529
P63104	YWHAZ	14-3-3	Q7Z460	CLASP1	S	795	PGSVNAMRVLSTSTDLEAAVA	pS/pT	Homo sapiens	26119529
P63104	YWHAZ	14-3-3	Q7Z460	CLASP1	T	796	GSVNAMRVLSTSTDLEAAVAD	pS/pT	Homo sapiens	26119529
P63104	YWHAZ	14-3-3	Q7Z460	CLASP1	S	1196	TEAIEKFSFRSQEDLNEPIKR	pS/pT	Homo sapiens	26119529
P63104	YWHAZ	14-3-3	Q6UUV7	CRTC3	S	62	QLRLTQYHGGSLPNVSQLRSS	pS/pT	Homo sapiens	26119529
P63104	YWHAZ	14-3-3	O60716	CTNND1	T	177	ASSVSNNYIQTLGRDFRKNGN	pS/pT	Homo sapiens	26119529
P63104	YWHAZ	14-3-3	O60716	CTNND1	S	349	LAQHERGSLASLDSLRKGGPP	pS/pT	Homo sapiens	26119529
P63104	YWHAZ	14-3-3	Q9NQC7	CYLD	S	418	NSLTTENRFHSLPFSLTKMPN	pS/pT	Homo sapiens	26119529
P63104	YWHAZ	14-3-3	Q5VZ89	DENND4C	S	336	RKFLMFIYKLSVSGPHPLPIE	pS/pT	Homo sapiens	26119529
P63104	YWHAZ	14-3-3	Q8TDM6	DLG5	S	962	LSSTAVPEKLSVYKKPKQRKS	pS/pT	Homo sapiens	26119529
P63104	YWHAZ	14-3-3	Q8TDM6	DLG5	S	1156	SPELQEWAPYSPGHSSRHSNP	pS/pT	Homo sapiens	26119529
P63104	YWHAZ	14-3-3	Q8TDM6	DLG5	T	1183	PSVGTVPRSLTPSTTVSSILR	pS/pT	Homo sapiens	26119529
P63104	YWHAZ	14-3-3	Q8TDM6	DLG5	S	1232	HPSVQHQGRLSLDLSHRTCSD	pS/pT	Homo sapiens	26119529
P63104	YWHAZ	14-3-3	Q8TDM6	DLG5	S	1263	NSLPSSARLGSSSNLQFKAER	pS/pT	Homo sapiens	26119529
P63104	YWHAZ	14-3-3	Q8TDM6	DLG5	S	1795	DCLFVDYKRRSGHFDVTTVAS	pS/pT	Homo sapiens	26119529
P63104	YWHAZ	14-3-3	Q9BY84	DUSP16	S	501	SSGTAQRSLLSPLHRSGSVED	pS/pT	Homo sapiens	26119529
P63104	YWHAZ	14-3-3	P24534	EEF1B2	S	106	KDDDDIDLFGSDDEEESEEAK	pS/pT	Homo sapiens	26119529
P63104	YWHAZ	14-3-3	Q9UQ84	EXO1	S	610	PTLGTLRSCFSWSGGLGDFSR	pS/pT	Homo sapiens	26119529
P63104	YWHAZ	14-3-3	Q5T0W9	FAM83B	S	388	NQINENWKRHSYAGEQPETVP	pS/pT	Homo sapiens	26119529
P63104	YWHAZ	14-3-3	Q5T0W9	FAM83B	S	542	NALYTHSRLRSSLVFKPTLPE	pS/pT	Homo sapiens	26119529
P63104	YWHAZ	14-3-3	Q5T0W9	FAM83B	S	543	ALYTHSRLRSSLVFKPTLPEQ	pS/pT	Homo sapiens	26119529
P63104	YWHAZ	14-3-3	Q5T0W9	FAM83B	S	780	KGSQKLRSLLSLTPDKKENLS	pS/pT	Homo sapiens	26119529
P63104	YWHAZ	14-3-3	A6ND36	FAM83G	S	4	*******MAFSQVQCLDDNHV	pS/pT	Homo sapiens	26119529
P63104	YWHAZ	14-3-3	A6ND36	FAM83G	S	610	SGRGPGPRRPSVASSVSEEYF	pS/pT	Homo sapiens	26119529
P63104	YWHAZ	14-3-3	Q6ZRV2	FAM83H	S	785	APGAVGGERRSLESCLLDLRD	pS/pT	Homo sapiens	26119529
P63104	YWHAZ	14-3-3	Q6ZRV2	FAM83H	S	1025	EERGPRARLSSATANALYSSN	pS/pT	Homo sapiens	26119529
P63104	YWHAZ	14-3-3	O94915	FRYL	T	482	TTGVILPSGNTLRVKKIFLNK	pS/pT	Homo sapiens	26119529
P63104	YWHAZ	14-3-3	O94915	FRYL	S	1941	LGYNSNARSNSLRLSLIGDRR	pS/pT	Homo sapiens	26119529
P63104	YWHAZ	14-3-3	O94915	FRYL	S	1945	SNARSNSLRLSLIGDRRGDRR	pS/pT	Homo sapiens	26119529
P63104	YWHAZ	14-3-3	Q13283	G3BP1	S	149	GGFVTEPQEESEEEVEEPEER	pS/pT	Homo sapiens	26119529
P63104	YWHAZ	14-3-3	Q9UQC2	GAB2	S	543	NTVIDELPFKSPITKSWSRAN	pS/pT	Homo sapiens	26119529
P63104	YWHAZ	14-3-3	Q6Y7W6	GIGYF2	S	26	RALSSGGSITSPPLSPALPKY	pS/pT	Homo sapiens	26119529
P63104	YWHAZ	14-3-3	P56524	HDAC4	S	565	GVQVKQEPIESDEEEAEPPRE	pS/pT	Homo sapiens	26119529
P63104	YWHAZ	14-3-3	Q9Y597	KCTD3	S	664	PLLARARRTESFHSYRDFQTI	pS/pT	Homo sapiens	26119529
P63104	YWHAZ	14-3-3	Q9P206	KIAA1522	S	1030	EEKMGLPGSDSQKELA*****	pS/pT	Homo sapiens	26119529
P63104	YWHAZ	14-3-3	Q9BY89	KIAA1671	T	192	PALPTQKPAGTLPRSAPLSQD	pS/pT	Homo sapiens	26119529
P63104	YWHAZ	14-3-3	Q9BY89	KIAA1671	S	244	PRPRLKRRPVSAIFTESIQPQ	pS/pT	Homo sapiens	26119529
P63104	YWHAZ	14-3-3	Q9BY89	KIAA1671	S	284	KTWVRKPRPLSMDLTARFENK	pS/pT	Homo sapiens	26119529
P63104	YWHAZ	14-3-3	Q9BY89	KIAA1671	S	508	RRRTFQARPLSADLTKLFSSS	pS/pT	Homo sapiens	26119529
P63104	YWHAZ	14-3-3	Q9BY89	KIAA1671	S	767	VTLRSLRSWLSLKDRQLSQEV	pS/pT	Homo sapiens	26119529
P63104	YWHAZ	14-3-3	Q9BY89	KIAA1671	S	774	SWLSLKDRQLSQEVTPADLEC	pS/pT	Homo sapiens	26119529
P63104	YWHAZ	14-3-3	Q9BY89	KIAA1671	S	797	EGQAGSVQRASLIWEARGMPE	pS/pT	Homo sapiens	26119529
P63104	YWHAZ	14-3-3	Q9BY89	KIAA1671	S	1488	QEKERPLQQVSPVASVPWRSH	pS/pT	Homo sapiens	26119529
P63104	YWHAZ	14-3-3	Q9BY89	KIAA1671	S	1506	RSHSFCKDRRSGPFVDQLKQC	pS/pT	Homo sapiens	26119529
P63104	YWHAZ	14-3-3	Q9BY89	KIAA1671	S	1757	ETPSWAPQPKSPKSPFQPGVL	pS/pT	Homo sapiens	26119529
P63104	YWHAZ	14-3-3	Q8IVT5	KSR1	T	270	LTPRALHSFITPPTTPQLRRH	pS/pT	Homo sapiens	26119529
P63104	YWHAZ	14-3-3	Q8IVT5	KSR1	S	569	AEAEEPEAGKSEAEDDEDEVD	pS/pT	Homo sapiens	26119529
P63104	YWHAZ	14-3-3	Q6PKG0	LARP1	S	90	QLPGAEGPAISDGEEGGGEPG	pS/pT	Homo sapiens	26119529
P63104	YWHAZ	14-3-3	Q6PKG0	LARP1	S	165	RAAVPKQRKGSKVGDFGDAIN	pS/pT	Homo sapiens	26119529
P63104	YWHAZ	14-3-3	Q6PKG0	LARP1	T	526	ESAPGSPRAVTPVPTKTEEVS	pS/pT	Homo sapiens	26119529
P63104	YWHAZ	14-3-3	Q6PKG0	LARP1	S	824	MPRKRKTRHSSNPPLESHVGW	pS/pT	Homo sapiens	26119529
P63104	YWHAZ	14-3-3	O95835	LATS1	S	464	WQPNIPVRSNSFNNPLGNRAS	pS/pT	Homo sapiens	26119529
P63104	YWHAZ	14-3-3	Q9P244	LRFN1	S	674	RAAVGPRRSRSGALEPPTSAP	pS/pT	Homo sapiens	26119529
P63104	YWHAZ	14-3-3	Q6PJG9	LRFN4	S	585	SPPPRPQRSCSLDLGDAGCYG	pS/pT	Homo sapiens	26119529
P63104	YWHAZ	14-3-3	Q6PJG9	LRFN4	S	626	LGAGCRGVGGSAERLEESVV*	pS/pT	Homo sapiens	26119529
P63104	YWHAZ	14-3-3	Q86V48	LUZP1	S	659	IKSSGREKPDSDDDLDIASLV	pS/pT	Homo sapiens	26119529
P63104	YWHAZ	14-3-3	Q86V48	LUZP1	S	995	APEPSSRRTQSSLTVSEVLTR	pS/pT	Homo sapiens	26119529
P63104	YWHAZ	14-3-3	Q9Y2U5	MAP3K2	S	153	VFGAERKKRLSIIGPTSRDRS	pS/pT	Homo sapiens	26119529
P63104	YWHAZ	14-3-3	Q8IWC1	MAP7D3	S	185	ESKTANKRSASTEKLEQGTSA	pS/pT	Homo sapiens	26119529
P63104	YWHAZ	14-3-3	Q8IWC1	MAP7D3	S	524	NRQIQKNCPPSPLPLISKQSP	pS/pT	Homo sapiens	26119529
P63104	YWHAZ	14-3-3	P27448	MARK3	S	476	APASPMLGNASNPNKADIPER	pS/pT	Homo sapiens	26119529
P63104	YWHAZ	14-3-3	Q6P0Q8	MAST2	S	66	GKEQDVVTGVSPLLFRKLSNP	pS/pT	Homo sapiens	26119529
P63104	YWHAZ	14-3-3	Q6P0Q8	MAST2	S	74	GVSPLLFRKLSNPDIFSSTGK	pS/pT	Homo sapiens	26119529
P63104	YWHAZ	14-3-3	Q6P0Q8	MAST2	S	148	VRMRNQSLGQSAPSLTAGLKE	pS/pT	Homo sapiens	26119529
P63104	YWHAZ	14-3-3	Q6P0Q8	MAST2	S	209	NSPLDSPRNFSPNAPAHFSFV	pS/pT	Homo sapiens	26119529
P63104	YWHAZ	14-3-3	Q6P0Q8	MAST2	S	806	QKAEFIPQLESEDDTSYFDTR	pS/pT	Homo sapiens	26119529
P63104	YWHAZ	14-3-3	Q6P0Q8	MAST2	S	876	RTPPPTKRSLSEEKEDHSDGL	pS/pT	Homo sapiens	26119529
P63104	YWHAZ	14-3-3	Q6P0Q8	MAST2	S	900	KGRDRSWVIGSPEILRKRLSV	pS/pT	Homo sapiens	26119529
P63104	YWHAZ	14-3-3	Q6P0Q8	MAST2	S	1364	PPTASPQRSPSPLSGHVAQAF	pS/pT	Homo sapiens	26119529
P63104	YWHAZ	14-3-3	Q6P0Q8	MAST2	S	1381	AQAFPTKLHLSPPLGRQLSRP	pS/pT	Homo sapiens	26119529
P63104	YWHAZ	14-3-3	Q6P0Q8	MAST2	S	1407	PRSPLLKRVQSAEKLAAALAA	pS/pT	Homo sapiens	26119529
P63104	YWHAZ	14-3-3	Q6P0Q8	MAST2	S	1429	EKKLATSRKHSLDLPHSELKK	pS/pT	Homo sapiens	26119529
P63104	YWHAZ	14-3-3	Q8N4C8	MINK1	S	701	QAVRARPRSNSAWQIYLQRRA	pS/pT	Homo sapiens	26119529
P63104	YWHAZ	14-3-3	Q8N4C8	MINK1	S	763	ASHGHLPQAGSLERNRVGVSS	pS/pT	Homo sapiens	26119529
P63104	YWHAZ	14-3-3	Q8IVT2	MISP	S	394	GPQPGLRRALSSDSILSPAPD	pS/pT	Homo sapiens	26119529
P63104	YWHAZ	14-3-3	Q765P7	MTSS2	S	612	PGYMGPTRAGSEECVFYTDET	pS/pT	Homo sapiens	26119529
P63104	YWHAZ	14-3-3	O75592	MYCBP2	S	2833	KPKTLPANRSSPSGASSPRSS	pS/pT	Homo sapiens	26119529
P63104	YWHAZ	14-3-3	O15049	N4BP3	S	176	QARAQLLHALSLDEGGPEPEP	pS/pT	Homo sapiens	26119529
P63104	YWHAZ	14-3-3	O95544	NADK	S	48	IRGRAKSRSLSASPALGSTKE	pS/pT	Homo sapiens	26119529
P63104	YWHAZ	14-3-3	O95544	NADK	S	64	GSTKEFRRTRSLHGPCPVTTF	pS/pT	Homo sapiens	26119529
P63104	YWHAZ	14-3-3	Q8NEY1	NAV1	S	90	PPASNLRKQKSLTNLSFLTDS	pS/pT	Homo sapiens	26119529
P63104	YWHAZ	14-3-3	Q8NEY1	NAV1	S	142	APLMSKTLSKSEHSLFQAKGS	pS/pT	Homo sapiens	26119529
P63104	YWHAZ	14-3-3	Q8NEY1	NAV1	S	296	HSSLEMTCYDSDDANPRSVSS	pS/pT	Homo sapiens	26119529
P63104	YWHAZ	14-3-3	Q8NEY1	NAV1	S	377	SHISRLELVESLDSDEVDLKS	pS/pT	Homo sapiens	26119529
P63104	YWHAZ	14-3-3	Q8NEY1	NAV1	S	474	SLAESGLSWFSESEEKAPKKL	pS/pT	Homo sapiens	26119529
P63104	YWHAZ	14-3-3	Q8NEY1	NAV1	S	648	PVKPVNGRKTSLDVSNSAEPG	pS/pT	Homo sapiens	26119529
P63104	YWHAZ	14-3-3	Q8NEY1	NAV1	S	754	KAVALDSDNISLKSIGSPEST	pS/pT	Homo sapiens	26119529
P63104	YWHAZ	14-3-3	Q8NEY1	NAV1	S	981	PESDDQSELPSPPALPMSLSA	pS/pT	Homo sapiens	26119529
P63104	YWHAZ	14-3-3	Q8NEY1	NAV1	S	1000	SAKGQLTNIVSPTAATTPRIT	pS/pT	Homo sapiens	26119529
P63104	YWHAZ	14-3-3	Q8NEY1	NAV1	S	1181	PKELRIKRQNSSDSISSLNSI	pS/pT	Homo sapiens	26119529
P63104	YWHAZ	14-3-3	Q9HCH0	NCKAP5L	S	473	KSPSPGGPQLSPQLPRNSRIP	pS/pT	Homo sapiens	26119529
P63104	YWHAZ	14-3-3	P21359	NF1	S	2515	AATYPTVGQTSPRARKSMSLD	pS/pT	Homo sapiens	26119529
P63104	YWHAZ	14-3-3	P21359	NF1	S	2597	SQQHPHLRKVSVSESNVLLDE	pS/pT	Homo sapiens	26119529
P63104	YWHAZ	14-3-3	Q5SYE7	NHSL1	S	198	DLNTQTNWTKSLPLPTPEEKM	pS/pT	Homo sapiens	26119529
P63104	YWHAZ	14-3-3	P06748	NPM1	S	125	HLVAVEEDAESEDEEEEDVKL	pS/pT	Homo sapiens	26119529
P63104	YWHAZ	14-3-3	Q9H4L5	OSBPL3	S	34	CSSKQGSRQDSWEVVEGLRGE	pS/pT	Homo sapiens	26119529
P63104	YWHAZ	14-3-3	Q8TEW0	PARD3	T	171	SSEEPSRKNPTRWSTTAGFLK	pS/pT	Homo sapiens	26119529
P63104	YWHAZ	14-3-3	Q8TEW0	PARD3	S	474	LKKGTEGLGFSITSRDVTIGG	pS/pT	Homo sapiens	26119529
P63104	YWHAZ	14-3-3	Q8TEW0	PARD3	S	695	SKCNELKSPGSPPGPELPIET	pS/pT	Homo sapiens	26119529
P63104	YWHAZ	14-3-3	Q8TEW0	PARD3	S	715	TALDDRERRISHSLYSGIEGL	pS/pT	Homo sapiens	26119529
P63104	YWHAZ	14-3-3	Q8TEW0	PARD3	S	837	SMSEKRTKQFSDASQLDFVKT	pS/pT	Homo sapiens	26119529
P63104	YWHAZ	14-3-3	Q8TEW0	PARD3	S	852	LDFVKTRKSKSMDLGIADETK	pS/pT	Homo sapiens	26119529
P63104	YWHAZ	14-3-3	Q8TEW0	PARD3	S	873	LNTVDDQKAGSPSRDVGPSLG	pS/pT	Homo sapiens	26119529
P63104	YWHAZ	14-3-3	Q8TEW0	PARD3	S	1178	EDVEDRRRTYSFEQPWPNARP	pS/pT	Homo sapiens	26119529
P63104	YWHAZ	14-3-3	Q14432	PDE3A	S	312	GCSSKSHRRTSLPCIPREQLM	pS/pT	Homo sapiens	26119529
P63104	YWHAZ	14-3-3	Q14432	PDE3A	S	408	VTSLSENYTCSDSEESSEKDK	pS/pT	Homo sapiens	26119529
P63104	YWHAZ	14-3-3	Q9H792	PEAK1	S	1217	LKGLDIESYDSLERPLRKERP	pS/pT	Homo sapiens	26119529
P63104	YWHAZ	14-3-3	O60825	PFKFB2	S	466	NQTPVRMRRNSFTPLSSSNTI	pS/pT	Homo sapiens	26119529
P63104	YWHAZ	14-3-3	O60825	PFKFB2	S	483	SNTIRRPRNYSVGSRPLKPLS	pS/pT	Homo sapiens	26119529
P63104	YWHAZ	14-3-3	O60825	PFKFB2	S	493	SVGSRPLKPLSPLRAQDMQEG	pS/pT	Homo sapiens	26119529
P63104	YWHAZ	14-3-3	Q86SQ0	PHLDB2	S	157	PYSKYSSRHKSHDNVYSLGGL	pS/pT	Homo sapiens	26119529
P63104	YWHAZ	14-3-3	Q86SQ0	PHLDB2	S	212	PSSPKQARKMSIQDSLALQPK	pS/pT	Homo sapiens	26119529
P63104	YWHAZ	14-3-3	Q86SQ0	PHLDB2	S	330	EGNPYVSSTLSVPASPRVARK	pS/pT	Homo sapiens	26119529
P63104	YWHAZ	14-3-3	Q86SQ0	PHLDB2	S	334	YVSSTLSVPASPRVARKMLLA	pS/pT	Homo sapiens	26119529
P63104	YWHAZ	14-3-3	Q86SQ0	PHLDB2	S	384	DRVFATRRNFSCGSVEFDEAD	pS/pT	Homo sapiens	26119529
P63104	YWHAZ	14-3-3	Q86SQ0	PHLDB2	S	387	FATRRNFSCGSVEFDEADLES	pS/pT	Homo sapiens	26119529
P63104	YWHAZ	14-3-3	Q86SQ0	PHLDB2	S	455	LERQRLETILSLCAEYTKPDS	pS/pT	Homo sapiens	26119529
P63104	YWHAZ	14-3-3	Q86SQ0	PHLDB2	S	513	DTRYRCHRKDSLPDADLASCG	pS/pT	Homo sapiens	26119529
P63104	YWHAZ	14-3-3	Q86SQ0	PHLDB2	S	563	PPSSTFPKASSESSYLSILPK	pS/pT	Homo sapiens	26119529
P63104	YWHAZ	14-3-3	Q86SQ0	PHLDB2	T	574	ESSYLSILPKTPEGISEEQRS	pS/pT	Homo sapiens	26119529
P63104	YWHAZ	14-3-3	Q86SQ0	PHLDB2	T	898	QHKEGLYLSDTLPRKKTTSSI	pS/pT	Homo sapiens	26119529
P63104	YWHAZ	14-3-3	Q86SQ0	PHLDB2	S	980	QKSEFYNRTASESNVYLNSFH	pS/pT	Homo sapiens	26119529
P63104	YWHAZ	14-3-3	Q9UBF8	PI4KB	S	428	IPENRIRSTRSVENLPECGIT	pS/pT	Homo sapiens	26119529
P63104	YWHAZ	14-3-3	Q99959	PKP2	S	82	VGNGNLHRTSSVPEYVYNLHL	pS/pT	Homo sapiens	26119529
P63104	YWHAZ	14-3-3	Q99959	PKP2	S	197	ALLVPPRYARSEIVGVSRAGT	pS/pT	Homo sapiens	26119529
P63104	YWHAZ	14-3-3	Q99959	PKP2	S	329	LTVGQAAAGGSGNLLTERSTF	pS/pT	Homo sapiens	26119529
P63104	YWHAZ	14-3-3	Q8IY17	PNPLA6	T	359	LRLFPSPGLPTRTSPVRGSKR	pS/pT	Homo sapiens	26119529
P63104	YWHAZ	14-3-3	Q8IY17	PNPLA6	S	420	PSAPLLSRCVSMPGDISGLQG	pS/pT	Homo sapiens	26119529
P63104	YWHAZ	14-3-3	Q86W92	PPFIBP1	S	534	SFGRGFFKIKSNKRTASAPNL	pS/pT	Homo sapiens	26119529
P63104	YWHAZ	14-3-3	Q86W92	PPFIBP1	S	540	FKIKSNKRTASAPNLAETEKE	pS/pT	Homo sapiens	26119529
P63104	YWHAZ	14-3-3	Q86W92	PPFIBP1	S	630	RATAGPRLGWSRDLGQSNSDL	pS/pT	Homo sapiens	26119529
P63104	YWHAZ	14-3-3	Q8ND30	PPFIBP2	S	329	VTQGPSERTLSINEEEPEGGF	pS/pT	Homo sapiens	26119529
P63104	YWHAZ	14-3-3	Q8ND30	PPFIBP2	T	424	SPFLAEHKYPTLPGKLSGATP	pS/pT	Homo sapiens	26119529
P63104	YWHAZ	14-3-3	Q8ND30	PPFIBP2	S	512	KFWGKIRRTQSGNFYTDTLGM	pS/pT	Homo sapiens	26119529
P63104	YWHAZ	14-3-3	Q8WUF5	PPP1R13L	T	308	GTGKDNLTSATLPRNYKVSPL	pS/pT	Homo sapiens	26119529
P63104	YWHAZ	14-3-3	O95685	PPP1R3D	S	25	GSRKLGPRSLSCLSDLDGGVA	pS/pT	Homo sapiens	26119529
P63104	YWHAZ	14-3-3	Q6WKZ4	RAB11FIP1	T	394	SSTKDSLKSMTLPSYRPAPLV	pS/pT	Homo sapiens	26119529
P63104	YWHAZ	14-3-3	Q9Y4G8	RAPGEF2	S	1089	NSPQALKKILSLSEEGSLERH	pS/pT	Homo sapiens	26119529
P63104	YWHAZ	14-3-3	Q14498	RBM39	S	136	RSKSPFRKDKSPVREPIDNLT	pS/pT	Homo sapiens	26119529
P63104	YWHAZ	14-3-3	Q9H6H4	REEP4	S	152	GALAGRLRSFSMQDLRSISDA	pS/pT	Homo sapiens	26119529
P63104	YWHAZ	14-3-3	Q9H6H4	REEP4	S	202	QDSDTEDECWSDTEAVPRAPA	pS/pT	Homo sapiens	26119529
P63104	YWHAZ	14-3-3	Q2KHR2	RFX7	S	1081	SPAVHRQRNLSGSTLYPVSNI	pS/pT	Homo sapiens	26119529
P63104	YWHAZ	14-3-3	Q6R327	RICTOR	S	21	KNLRVRGRNDSGEENVPLDLT	pS/pT	Homo sapiens	26119529
P63104	YWHAZ	14-3-3	Q6R327	RICTOR	T	1103	LVKNRILNSLTLPNKKHRSSS	pS/pT	Homo sapiens	26119529
P63104	YWHAZ	14-3-3	Q6R327	RICTOR	T	1135	KTSNRRIRTLTEPSVDFNHSD	pS/pT	Homo sapiens	26119529
P63104	YWHAZ	14-3-3	Q6R327	RICTOR	S	1302	SSHTLPRRAQSLKAPSIATIK	pS/pT	Homo sapiens	26119529
P63104	YWHAZ	14-3-3	P05387	RPLP2	S	105	KDEKKEESEESDDDMGFGLFD	pS/pT	Homo sapiens	26119529
P63104	YWHAZ	14-3-3	Q5PRF9	SAMD4B	S	172	PEPSYHSRQGSDEWGGPAELG	pS/pT	Homo sapiens	26119529
P63104	YWHAZ	14-3-3	Q5PRF9	SAMD4B	S	252	TSPQVPGEWPSPEELGARAAF	pS/pT	Homo sapiens	26119529
P63104	YWHAZ	14-3-3	Q5TCZ1	SH3PXD2A	S	567	EYDIPAFGFDSEPELSEEPVE	pS/pT	Homo sapiens	26119529
P63104	YWHAZ	14-3-3	Q5TCZ1	SH3PXD2A	S	1038	AKGRLAERAASQGSDSPLLPA	pS/pT	Homo sapiens	26119529
P63104	YWHAZ	14-3-3	Q5TCZ1	SH3PXD2A	S	1056	LPAQRNSIPVSPVRPKPIEKS	pS/pT	Homo sapiens	26119529
P63104	YWHAZ	14-3-3	Q8TEJ3	SH3RF3	S	797	GMEPLHRKAGSLDLNFTSPSR	pS/pT	Homo sapiens	26119529
P63104	YWHAZ	14-3-3	Q96FS4	SIPA1	S	817	LLHLCLQDGGSPPGPGDLAEE	pS/pT	Homo sapiens	26119529
P63104	YWHAZ	14-3-3	P28290	ITPRID2	S	739	KAGYPLRRSQSLPTTLLSPVR	pS/pT	Homo sapiens	26119529
P63104	YWHAZ	14-3-3	Q9HCD6	TANC2	S	238	VDENMTASTYSLNKIPERNLE	pS/pT	Homo sapiens	26119529
P63104	YWHAZ	14-3-3	Q9HCD6	TANC2	S	268	IPLYLMPRPNSVAATSSAHLE	pS/pT	Homo sapiens	26119529
P63104	YWHAZ	14-3-3	Q9HCD6	TANC2	S	1452	SPPSSPPHRDSAYISSSPLGS	pS/pT	Homo sapiens	26119529
P63104	YWHAZ	14-3-3	Q9C0C2	TNKS1BP1	S	429	RPTSLVQRRFSEGVLQSPSQD	pS/pT	Homo sapiens	26119529
P63104	YWHAZ	14-3-3	Q9C0C2	TNKS1BP1	S	494	PSGLGVWRLDSPPPSPITEAS	pS/pT	Homo sapiens	26119529
P63104	YWHAZ	14-3-3	Q9C0C2	TNKS1BP1	S	601	ESQEPLAGQESPLPLATREAA	pS/pT	Homo sapiens	26119529
P63104	YWHAZ	14-3-3	Q9C0C2	TNKS1BP1	S	691	SSRWLDDLLASPPPSGGGARR	pS/pT	Homo sapiens	26119529
P63104	YWHAZ	14-3-3	Q9C0C2	TNKS1BP1	S	836	GKPAQLGTQRSQEADVQDWEF	pS/pT	Homo sapiens	26119529
P63104	YWHAZ	14-3-3	Q96AY4	TTC28	S	28	ARSRRRREPESPPASAPIPLF	pS/pT	Homo sapiens	26119529
P63104	YWHAZ	14-3-3	Q70EL4	USP43	S	846	LESRRRPRSTSQSIVSLLTGT	pS/pT	Homo sapiens	26119529
P63104	YWHAZ	14-3-3	P08670	VIM	S	39	SYVTTSTRTYSLGSALRPSTS	pS/pT	Homo sapiens	26119529
P63104	YWHAZ	14-3-3	P08670	VIM	S	51	GSALRPSTSRSLYASSPGGVY	pS/pT	Homo sapiens	26119529
P63104	YWHAZ	14-3-3	P46937	YAP1	S	164	TPTAQHLRQSSFEIPDDVPLP	pS/pT	Homo sapiens	26119529
P63104	YWHAZ	14-3-3	P46937	YAP1	S	367	QDGGTQNPVSSPGMSQELRTM	pS/pT	Homo sapiens	26119529
P63104	YWHAZ	14-3-3	P26651	ZFP36	S	186	GHPPVLRQSISFSGLPSGRRT	pS/pT	Homo sapiens	26119529
P63104	YWHAZ	14-3-3	P47974	ZFP36L2	S	490	GRRLPIFSRLSISDD******	pS/pT	Homo sapiens	26119529
P62258	YWHAE	14-3-3	Q9UKT5	FBXO4	S	12	AGSEPRSGTNSPPPPFSDWGR	pS/pT	Homo sapiens	21242966
P31946	YWHAB	14-3-3	P30305	CDC25B	S	151	NEQFAIRRFQSMPVRLLGHSP	pS/pT	Homo sapiens	20801879
P63104	YWHAZ	14-3-3	Q53ET0	CRTC2	S	171	RLPSALNRTSSDSALHTSVMN	pS/pT	Homo sapiens	15454081
P31946	YWHAB	14-3-3	Q53ET0	CRTC2	S	171	RLPSALNRTSSDSALHTSVMN	pS/pT	Homo sapiens	15454081
P62258	YWHAE	14-3-3	Q53ET0	CRTC2	S	171	RLPSALNRTSSDSALHTSVMN	pS/pT	Homo sapiens	15454081
P31947	SFN	14-3-3	Q53ET0	CRTC2	S	171	RLPSALNRTSSDSALHTSVMN	pS/pT	Homo sapiens	15454081
P61981	YWHAG	14-3-3	Q53ET0	CRTC2	S	171	RLPSALNRTSSDSALHTSVMN	pS/pT	Homo sapiens	15454081
Q04917	YWHAH	14-3-3	Q53ET0	CRTC2	S	171	RLPSALNRTSSDSALHTSVMN	pS/pT	Homo sapiens	15454081
P31947	SFN	14-3-3	P30305	CDC25B	S	230	RREAFAQRPSSAPDLMCLSPD	pS/pT	Homo sapiens	20801879
P31946	YWHAB	14-3-3	Q12778	FOXO1	S	256	SGKSPRRRAASMDNNSKFAKS	pS/pT	Homo sapiens	20357092
P63104	YWHAZ	14-3-3	O94875	SORBS2	S	259	MASDFRKRRKSEPAVGPPRGL	pS/pT	Homo sapiens	25429109
P31946	YWHAB	14-3-3	P30305	CDC25B	S	321	MYSKCQRLFRSPSMPCSVIRP	pS/pT	Homo sapiens	20801879
P62258	YWHAE	14-3-3	P30305	CDC25B	S	321	MYSKCQRLFRSPSMPCSVIRP	pS/pT	Homo sapiens	20801879
P31946	YWHAB	14-3-3	P30305	CDC25B	S	323	SKCQRLFRSPSMPCSVIRPIL	pS/pT	Homo sapiens	20801879
P62258	YWHAE	14-3-3	P30305	CDC25B	S	323	SKCQRLFRSPSMPCSVIRPIL	pS/pT	Homo sapiens	20801879
P63104	YWHAZ	14-3-3	Q86VP3	PACS2	S	437	KQAGRRGRSTSLKERQAARPQ	pS/pT	Homo sapiens	19481529
P62258	YWHAE	14-3-3	Q86VP3	PACS2	S	437	KQAGRRGRSTSLKERQAARPQ	pS/pT	Homo sapiens	19481529
P31947	SFN	14-3-3	Q86VP3	PACS2	S	437	KQAGRRGRSTSLKERQAARPQ	pS/pT	Homo sapiens	19481529
P31946	YWHAB	14-3-3	Q86VP3	PACS2	S	437	KQAGRRGRSTSLKERQAARPQ	pS/pT	Homo sapiens	19481529
P61981	YWHAG	14-3-3	Q86VP3	PACS2	S	437	KQAGRRGRSTSLKERQAARPQ	pS/pT	Homo sapiens	19481529
Q04917	YWHAH	14-3-3	Q86VP3	PACS2	S	437	KQAGRRGRSTSLKERQAARPQ	pS/pT	Homo sapiens	19481529
P27348	YWHAQ	14-3-3	Q86VP3	PACS2	S	437	KQAGRRGRSTSLKERQAARPQ	pS/pT	Homo sapiens	19481529
P61982	Ywhag	14-3-3	P61982	Ywhag	S	58	AYKNVVGARRSSWRVISSIEQ	pS/pT	Mus musculus	25086053
P31946	YWHAB	14-3-3	Q9UQ84	EXO1	S	746	NKVPGLYKSSSADSLSTTKIK	pS/pT	Homo sapiens	22222486
P61981	YWHAG	14-3-3	Q9UQ84	EXO1	S	746	NKVPGLYKSSSADSLSTTKIK	pS/pT	Homo sapiens	22222486
P27348	YWHAQ	14-3-3	Q9UQ84	EXO1	S	746	NKVPGLYKSSSADSLSTTKIK	pS/pT	Homo sapiens	22222486
Q04917	YWHAH	14-3-3	Q9UQ84	EXO1	S	746	NKVPGLYKSSSADSLSTTKIK	pS/pT	Homo sapiens	22222486
P62258	YWHAE	14-3-3	Q9UKT5	FBXO4	S	8	***MAGSEPRSGTNSPPPPFS	pS/pT	Homo sapiens	21242966
P61981	YWHAG	14-3-3	Q15831	STK11	T	336	PDTKDRWRSMTVVPYLEDLHG	pS/pT	Homo sapiens	22575644
Q04917	YWHAH	14-3-3	Q15831	STK11	T	336	PDTKDRWRSMTVVPYLEDLHG	pS/pT	Homo sapiens	22575644
P63104	YWHAZ	14-3-3	Q15831	STK11	T	336	PDTKDRWRSMTVVPYLEDLHG	pS/pT	Homo sapiens	22575644
P63104	YWHAZ	14-3-3	Q13094	LCP2	S	376	ESNSSFPQSASLPPYFSQGPS	pS/pT	Homo sapiens	22902619
P31946	YWHAB	14-3-3	Q13094	LCP2	S	376	ESNSSFPQSASLPPYFSQGPS	pS/pT	Homo sapiens	22902619
P31947	SFN	14-3-3	Q13094	LCP2	S	376	ESNSSFPQSASLPPYFSQGPS	pS/pT	Homo sapiens	22902619
P61981	YWHAG	14-3-3	Q13094	LCP2	S	376	ESNSSFPQSASLPPYFSQGPS	pS/pT	Homo sapiens	22902619
Q04917	YWHAH	14-3-3	Q13094	LCP2	S	376	ESNSSFPQSASLPPYFSQGPS	pS/pT	Homo sapiens	22902619
P27348	YWHAQ	14-3-3	Q13094	LCP2	S	376	ESNSSFPQSASLPPYFSQGPS	pS/pT	Homo sapiens	22902619
P63104	YWHAZ	14-3-3	Q8TEW8	PARD3B	S	746	GPTLGLKKSSSLESLQTAVAE	pS/pT	Homo sapiens	15721295
P48349	GRF6	14-3-3	Q9LDI3	CIPK24	S	294	IRAVFDGIEGSYVAENVERND	pS/pT	Arabidopsis thaliana	24659330
P48349	GRF6	14-3-3	Q8LGA5	ATL31	T	209	LPRVKFPRSHTTGHSVVLPGE	pS/pT	Arabidopsis thaliana	24722992
P42645	GRF5	14-3-3	Q8LGA5	ATL31	T	209	LPRVKFPRSHTTGHSVVLPGE	pS/pT	Arabidopsis thaliana	24722992
Q9S9Z8	GRF11	14-3-3	Q8LGA5	ATL31	T	209	LPRVKFPRSHTTGHSVVLPGE	pS/pT	Arabidopsis thaliana	24722992
P48347	GRF10	14-3-3	Q8LGA5	ATL31	T	209	LPRVKFPRSHTTGHSVVLPGE	pS/pT	Arabidopsis thaliana	24722992
P48349	GRF6	14-3-3	Q8LGA5	ATL31	S	247	MANWKLNRSNSVFVLPRGGSS	pS/pT	Arabidopsis thaliana	24722992
P42645	GRF5	14-3-3	Q8LGA5	ATL31	S	247	MANWKLNRSNSVFVLPRGGSS	pS/pT	Arabidopsis thaliana	24722992
Q9S9Z8	GRF11	14-3-3	Q8LGA5	ATL31	S	247	MANWKLNRSNSVFVLPRGGSS	pS/pT	Arabidopsis thaliana	24722992
P48347	GRF10	14-3-3	Q8LGA5	ATL31	S	247	MANWKLNRSNSVFVLPRGGSS	pS/pT	Arabidopsis thaliana	24722992
P48349	GRF6	14-3-3	Q8LGA5	ATL31	S	270	GKQVDRSRAKSDRWLFRKTPS	pS/pT	Arabidopsis thaliana	24722992
P42645	GRF5	14-3-3	Q8LGA5	ATL31	S	270	GKQVDRSRAKSDRWLFRKTPS	pS/pT	Arabidopsis thaliana	24722992
Q9S9Z8	GRF11	14-3-3	Q8LGA5	ATL31	S	270	GKQVDRSRAKSDRWLFRKTPS	pS/pT	Arabidopsis thaliana	24722992
P48347	GRF10	14-3-3	Q8LGA5	ATL31	S	270	GKQVDRSRAKSDRWLFRKTPS	pS/pT	Arabidopsis thaliana	24722992
P48349	GRF6	14-3-3	Q8LGA5	ATL31	S	303	LGGTGSVRGNSVTSPSGDSVR	pS/pT	Arabidopsis thaliana	24722992
P42645	GRF5	14-3-3	Q8LGA5	ATL31	S	303	LGGTGSVRGNSVTSPSGDSVR	pS/pT	Arabidopsis thaliana	24722992
Q9S9Z8	GRF11	14-3-3	Q8LGA5	ATL31	S	303	LGGTGSVRGNSVTSPSGDSVR	pS/pT	Arabidopsis thaliana	24722992
P48347	GRF10	14-3-3	Q8LGA5	ATL31	S	303	LGGTGSVRGNSVTSPSGDSVR	pS/pT	Arabidopsis thaliana	24722992
P27348	YWHAQ	14-3-3	P52565	ARHGDIA	S	174	EAPKGMLARGSYSIKSRFTDD	pS/pT	Homo sapiens	24820414
P63104	YWHAZ	14-3-3	Q7Z3C6	ATG9A	S	761	RAPQSIPRSASYPCAAPRPGA	pS/pT	Homo sapiens	25266655
P63104	YWHAZ	14-3-3	O96013	PAK4	S	162	RRAGPEKRPKSSREGSGGPQE	pS/pT	Homo sapiens	24501395
P31946	YWHAB	14-3-3	O96013	PAK4	S	162	RRAGPEKRPKSSREGSGGPQE	pS/pT	Homo sapiens	24501395
P62258	YWHAE	14-3-3	O96013	PAK4	S	162	RRAGPEKRPKSSREGSGGPQE	pS/pT	Homo sapiens	24501395
P31947	SFN	14-3-3	O96013	PAK4	S	162	RRAGPEKRPKSSREGSGGPQE	pS/pT	Homo sapiens	24501395
P61981	YWHAG	14-3-3	O96013	PAK4	S	162	RRAGPEKRPKSSREGSGGPQE	pS/pT	Homo sapiens	24501395
Q04917	YWHAH	14-3-3	O96013	PAK4	S	162	RRAGPEKRPKSSREGSGGPQE	pS/pT	Homo sapiens	24501395
P27348	YWHAQ	14-3-3	O96013	PAK4	S	162	RRAGPEKRPKSSREGSGGPQE	pS/pT	Homo sapiens	24501395
P63104	YWHAZ	14-3-3	O96013	PAK4	S	474	QVSKEVPRRKSLVGTPYWMAP	pS/pT	Homo sapiens	24501395
P31946	YWHAB	14-3-3	O96013	PAK4	S	474	QVSKEVPRRKSLVGTPYWMAP	pS/pT	Homo sapiens	24501395
P62258	YWHAE	14-3-3	O96013	PAK4	S	474	QVSKEVPRRKSLVGTPYWMAP	pS/pT	Homo sapiens	24501395
P31947	SFN	14-3-3	O96013	PAK4	S	474	QVSKEVPRRKSLVGTPYWMAP	pS/pT	Homo sapiens	24501395
P61981	YWHAG	14-3-3	O96013	PAK4	S	474	QVSKEVPRRKSLVGTPYWMAP	pS/pT	Homo sapiens	24501395
Q04917	YWHAH	14-3-3	O96013	PAK4	S	474	QVSKEVPRRKSLVGTPYWMAP	pS/pT	Homo sapiens	24501395
P27348	YWHAQ	14-3-3	O96013	PAK4	S	474	QVSKEVPRRKSLVGTPYWMAP	pS/pT	Homo sapiens	24501395
P63104	YWHAZ	14-3-3	O96013	PAK4	S	99	FENMSVTRSNSLRRDSPPPPA	pS/pT	Homo sapiens	23841590;24501395
P31946	YWHAB	14-3-3	O96013	PAK4	S	99	FENMSVTRSNSLRRDSPPPPA	pS/pT	Homo sapiens	23841590;24501395
P62258	YWHAE	14-3-3	O96013	PAK4	S	99	FENMSVTRSNSLRRDSPPPPA	pS/pT	Homo sapiens	23841590;24501395
P31947	SFN	14-3-3	O96013	PAK4	S	99	FENMSVTRSNSLRRDSPPPPA	pS/pT	Homo sapiens	23841590;24501395
P61981	YWHAG	14-3-3	O96013	PAK4	S	99	FENMSVTRSNSLRRDSPPPPA	pS/pT	Homo sapiens	23841590;24501395
Q04917	YWHAH	14-3-3	O96013	PAK4	S	99	FENMSVTRSNSLRRDSPPPPA	pS/pT	Homo sapiens	23841590;24501395
P27348	YWHAQ	14-3-3	O96013	PAK4	S	99	FENMSVTRSNSLRRDSPPPPA	pS/pT	Homo sapiens	23841590;24501395
P63104	YWHAZ	14-3-3	O96013	PAK4	S	181	QESSRDKRPLSGPDVGTPQPA	pS/pT	Homo sapiens	24501395
P31946	YWHAB	14-3-3	O96013	PAK4	S	181	QESSRDKRPLSGPDVGTPQPA	pS/pT	Homo sapiens	24501395
P62258	YWHAE	14-3-3	O96013	PAK4	S	181	QESSRDKRPLSGPDVGTPQPA	pS/pT	Homo sapiens	24501395
P31947	SFN	14-3-3	O96013	PAK4	S	181	QESSRDKRPLSGPDVGTPQPA	pS/pT	Homo sapiens	24501395
P61981	YWHAG	14-3-3	O96013	PAK4	S	181	QESSRDKRPLSGPDVGTPQPA	pS/pT	Homo sapiens	24501395
Q04917	YWHAH	14-3-3	O96013	PAK4	S	181	QESSRDKRPLSGPDVGTPQPA	pS/pT	Homo sapiens	24501395
P27348	YWHAQ	14-3-3	O96013	PAK4	S	181	QESSRDKRPLSGPDVGTPQPA	pS/pT	Homo sapiens	24501395
P63104	YWHAZ	14-3-3	Q9NQU5	PAK6	T	99	IQKLSVISSNTLRGRSPTSRR	pS/pT	Homo sapiens	24501395
P31946	YWHAB	14-3-3	Q9NQU5	PAK6	T	99	IQKLSVISSNTLRGRSPTSRR	pS/pT	Homo sapiens	24501395
P62258	YWHAE	14-3-3	Q9NQU5	PAK6	T	99	IQKLSVISSNTLRGRSPTSRR	pS/pT	Homo sapiens	24501395
P31947	SFN	14-3-3	Q9NQU5	PAK6	T	99	IQKLSVISSNTLRGRSPTSRR	pS/pT	Homo sapiens	24501395
P61981	YWHAG	14-3-3	Q9NQU5	PAK6	T	99	IQKLSVISSNTLRGRSPTSRR	pS/pT	Homo sapiens	24501395
Q04917	YWHAH	14-3-3	Q9NQU5	PAK6	T	99	IQKLSVISSNTLRGRSPTSRR	pS/pT	Homo sapiens	24501395
P27348	YWHAQ	14-3-3	Q9NQU5	PAK6	T	99	IQKLSVISSNTLRGRSPTSRR	pS/pT	Homo sapiens	24501395
P63104	YWHAZ	14-3-3	Q9NQU5	PAK6	S	113	RSPTSRRRAQSLGLLGDEHWA	pS/pT	Homo sapiens	24501395
P31946	YWHAB	14-3-3	Q9NQU5	PAK6	S	113	RSPTSRRRAQSLGLLGDEHWA	pS/pT	Homo sapiens	24501395
P62258	YWHAE	14-3-3	Q9NQU5	PAK6	S	113	RSPTSRRRAQSLGLLGDEHWA	pS/pT	Homo sapiens	24501395
P31947	SFN	14-3-3	Q9NQU5	PAK6	S	113	RSPTSRRRAQSLGLLGDEHWA	pS/pT	Homo sapiens	24501395
P61981	YWHAG	14-3-3	Q9NQU5	PAK6	S	113	RSPTSRRRAQSLGLLGDEHWA	pS/pT	Homo sapiens	24501395
Q04917	YWHAH	14-3-3	Q9NQU5	PAK6	S	113	RSPTSRRRAQSLGLLGDEHWA	pS/pT	Homo sapiens	24501395
P27348	YWHAQ	14-3-3	Q9NQU5	PAK6	S	113	RSPTSRRRAQSLGLLGDEHWA	pS/pT	Homo sapiens	24501395
P61981	YWHAG	14-3-3	P46527	CDKN1B	T	157	QCAGIRKRPATDDSSTQNKRA	pS/pT	Homo sapiens	24949832
P31947	SFN	14-3-3	P09651	HNRNPA1	S	4	*******MSKSESPKEPEQLR	pS/pT	Homo sapiens	25324306
P27348	YWHAQ	14-3-3	P09651	HNRNPA1	S	4	*******MSKSESPKEPEQLR	pS/pT	Homo sapiens	25324306
P31947	SFN	14-3-3	P09651	HNRNPA1	S	6	*****MSKSESPKEPEQLRKL	pS/pT	Homo sapiens	25324306
P27348	YWHAQ	14-3-3	P09651	HNRNPA1	S	6	*****MSKSESPKEPEQLRKL	pS/pT	Homo sapiens	25324306
P42656	rad24	14-3-3	Q9Y7U6	rgf1	S	35	PRKREPARTVSTPAFMEPAPV	pS/pT	Schizosaccharomyces pombe	24478458
P42656	rad24	14-3-3	Q9Y7U6	rgf1	S	68	PRKPLPFRSTSLQPPSSQPPA	pS/pT	Schizosaccharomyces pombe	24478458
P42656	rad24	14-3-3	Q9Y7U6	rgf1	S	87	PAPPTHQREASPVKNIEHSES	pS/pT	Schizosaccharomyces pombe	24478458
P42656	rad24	14-3-3	Q9Y7U6	rgf1	S	171	NQNPFFVRRQSQSSTSPVSDS	pS/pT	Schizosaccharomyces pombe	24478458
P42656	rad24	14-3-3	Q9Y7U6	rgf1	S	275	AAQAPLIRSVSEYPANVSPPA	pS/pT	Schizosaccharomyces pombe	24478458
P42656	rad24	14-3-3	Q9Y7U6	rgf1	S	342	RDREHDMRNRSFDHSTLAHYE	pS/pT	Schizosaccharomyces pombe	24478458
P42656	rad24	14-3-3	Q9Y7U6	rgf1	S	422	IYAALLSRVASELLDRLQLGD	pS/pT	Schizosaccharomyces pombe	24478458
P42656	rad24	14-3-3	Q9Y7U6	rgf1	S	1085	TQAPKKARKVSGHTTFFRVGI	pS/pT	Schizosaccharomyces pombe	24478458
P42656	rad24	14-3-3	Q9Y7U6	rgf1	S	1322	TSVVCSLRLTSAAAHAKEQHV	pS/pT	Schizosaccharomyces pombe	24478458
P63104	YWHAZ	14-3-3	Q9UJU6	DBNL	S	269	EIFKQKERAMSTTSISSPQPG	pS/pT	Homo sapiens	24912570
P31946	YWHAB	14-3-3	Q9UJU6	DBNL	S	269	EIFKQKERAMSTTSISSPQPG	pS/pT	Homo sapiens	24912570
P62258	YWHAE	14-3-3	Q9UJU6	DBNL	S	269	EIFKQKERAMSTTSISSPQPG	pS/pT	Homo sapiens	24912570
P31947	SFN	14-3-3	Q9UJU6	DBNL	S	269	EIFKQKERAMSTTSISSPQPG	pS/pT	Homo sapiens	24912570
P61981	YWHAG	14-3-3	Q9UJU6	DBNL	S	269	EIFKQKERAMSTTSISSPQPG	pS/pT	Homo sapiens	24912570
Q04917	YWHAH	14-3-3	Q9UJU6	DBNL	S	269	EIFKQKERAMSTTSISSPQPG	pS/pT	Homo sapiens	24912570
P27348	YWHAQ	14-3-3	Q9UJU6	DBNL	S	269	EIFKQKERAMSTTSISSPQPG	pS/pT	Homo sapiens	24912570
P63104	YWHAZ	14-3-3	Q9UJU6	DBNL	T	291	LRSPFLQKQLTQPETHFGREP	pS/pT	Homo sapiens	24912570
P31946	YWHAB	14-3-3	Q9UJU6	DBNL	T	291	LRSPFLQKQLTQPETHFGREP	pS/pT	Homo sapiens	24912570
P62258	YWHAE	14-3-3	Q9UJU6	DBNL	T	291	LRSPFLQKQLTQPETHFGREP	pS/pT	Homo sapiens	24912570
P31947	SFN	14-3-3	Q9UJU6	DBNL	T	291	LRSPFLQKQLTQPETHFGREP	pS/pT	Homo sapiens	24912570
P61981	YWHAG	14-3-3	Q9UJU6	DBNL	T	291	LRSPFLQKQLTQPETHFGREP	pS/pT	Homo sapiens	24912570
Q04917	YWHAH	14-3-3	Q9UJU6	DBNL	T	291	LRSPFLQKQLTQPETHFGREP	pS/pT	Homo sapiens	24912570
P27348	YWHAQ	14-3-3	Q9UJU6	DBNL	T	291	LRSPFLQKQLTQPETHFGREP	pS/pT	Homo sapiens	24912570
P61982	Ywhag	14-3-3	Q02248	Ctnnb1	S	37	QQSYLDSGIHSGATTTAPSLS	pS/pT	Mus musculus	24743739
P61981	YWHAG	14-3-3	P07101	TH	S	40	MVRGQGAPGPSLTGSPWPGTA	pS/pT	Homo sapiens	24947669
P62258	YWHAE	14-3-3	P68431	H3C12	S	11	MARTKQTARKSTGGKAPRKQL	pS/pT	Homo sapiens	25205188;22391560
P63104	YWHAZ	14-3-3	P49841	GSK3B	S	9	**MSGRPRTTSFAESCKPVQQ	pS/pT	Homo sapiens	25138042
P31946	YWHAB	14-3-3	Q53EL6	PDCD4	S	76	NSSRDSGRGDSVSDSGSDALR	pS/pT	Homo sapiens	25002506
P31946	YWHAB	14-3-3	Q53EL6	PDCD4	S	457	CPSRGRKRFVSEGDGGRLKPE	pS/pT	Homo sapiens	25002506
P29311	BMH1	14-3-3	P47113	BFA1	S	150	EDKPRLKQPRSMMELKPKRKL	pS/pT	Saccharomyces cerevisiae	24850890
P29311	BMH1	14-3-3	P47113	BFA1	S	180	RSGNSVRFKKSMPNLALVNPA	pS/pT	Saccharomyces cerevisiae	24850890
P63104	YWHAZ	14-3-3	Q13370	PDE3B	S	318	YGSCKIFRRPSLPCISREQMI	pS/pT	Homo sapiens	24248367
P62258	YWHAE	14-3-3	Q13370	PDE3B	S	318	YGSCKIFRRPSLPCISREQMI	pS/pT	Homo sapiens	24248367
P31947	SFN	14-3-3	Q13370	PDE3B	S	318	YGSCKIFRRPSLPCISREQMI	pS/pT	Homo sapiens	24248367
P61981	YWHAG	14-3-3	Q13370	PDE3B	S	318	YGSCKIFRRPSLPCISREQMI	pS/pT	Homo sapiens	24248367
Q04917	YWHAH	14-3-3	Q13370	PDE3B	S	318	YGSCKIFRRPSLPCISREQMI	pS/pT	Homo sapiens	24248367
P27348	YWHAQ	14-3-3	Q13370	PDE3B	S	318	YGSCKIFRRPSLPCISREQMI	pS/pT	Homo sapiens	24248367
P31946	YWHAB	14-3-3	Q14432	PDE3A	S	312	GCSSKSHRRTSLPCIPREQLM	pS/pT	Homo sapiens	24248367
P62258	YWHAE	14-3-3	Q14432	PDE3A	S	312	GCSSKSHRRTSLPCIPREQLM	pS/pT	Homo sapiens	24248367
P31947	SFN	14-3-3	Q14432	PDE3A	S	312	GCSSKSHRRTSLPCIPREQLM	pS/pT	Homo sapiens	24248367
P61981	YWHAG	14-3-3	Q14432	PDE3A	S	312	GCSSKSHRRTSLPCIPREQLM	pS/pT	Homo sapiens	24248367
Q04917	YWHAH	14-3-3	Q14432	PDE3A	S	312	GCSSKSHRRTSLPCIPREQLM	pS/pT	Homo sapiens	24248367
P27348	YWHAQ	14-3-3	Q14432	PDE3A	S	312	GCSSKSHRRTSLPCIPREQLM	pS/pT	Homo sapiens	24248367
P27348	YWHAQ	14-3-3	Q9UJM3	ERRFI1	S	251	QTHRRLRRSHSGPAGSFNKPA	pS/pT	Homo sapiens	23432726
P31946	YWHAB	14-3-3	Q9UPA5	BSN	S	2851	RPMKTLQRSLSDPKPLSPTAE	pS/pT	Homo sapiens	23516560
P62258	YWHAE	14-3-3	Q9UPA5	BSN	S	2851	RPMKTLQRSLSDPKPLSPTAE	pS/pT	Homo sapiens	23516560
P61981	YWHAG	14-3-3	Q9UPA5	BSN	S	2851	RPMKTLQRSLSDPKPLSPTAE	pS/pT	Homo sapiens	23516560
Q04917	YWHAH	14-3-3	Q9UPA5	BSN	S	2851	RPMKTLQRSLSDPKPLSPTAE	pS/pT	Homo sapiens	23516560
P31946	YWHAB	14-3-3	P61587	RND3	S	218	NKSQRATKRISHMPSRPELSA	pS/pT	Homo sapiens	23622247
P62258	YWHAE	14-3-3	P61587	RND3	S	218	NKSQRATKRISHMPSRPELSA	pS/pT	Homo sapiens	23622247
P61981	YWHAG	14-3-3	P61587	RND3	S	218	NKSQRATKRISHMPSRPELSA	pS/pT	Homo sapiens	23622247
P63104	YWHAZ	14-3-3	P61587	RND3	S	218	NKSQRATKRISHMPSRPELSA	pS/pT	Homo sapiens	23622247
P31946	YWHAB	14-3-3	P61587	RND3	S	240	ATDLRKDKAKSCTVM******	pS/pT	Homo sapiens	23622247
P62258	YWHAE	14-3-3	P61587	RND3	S	240	ATDLRKDKAKSCTVM******	pS/pT	Homo sapiens	23622247
P61981	YWHAG	14-3-3	P61587	RND3	S	240	ATDLRKDKAKSCTVM******	pS/pT	Homo sapiens	23622247
P63104	YWHAZ	14-3-3	P61587	RND3	S	240	ATDLRKDKAKSCTVM******	pS/pT	Homo sapiens	23622247
P31946	YWHAB	14-3-3	P61587	RND3	S	210	KTNKNVKRNKSQRATKRISHM	pS/pT	Homo sapiens	23622247
P62258	YWHAE	14-3-3	P61587	RND3	S	210	KTNKNVKRNKSQRATKRISHM	pS/pT	Homo sapiens	23622247
P61981	YWHAG	14-3-3	P61587	RND3	S	210	KTNKNVKRNKSQRATKRISHM	pS/pT	Homo sapiens	23622247
P63104	YWHAZ	14-3-3	P61587	RND3	S	210	KTNKNVKRNKSQRATKRISHM	pS/pT	Homo sapiens	23622247
P63104	YWHAZ	14-3-3	P50549	ETV1	S	216	EGRPMYQRQMSEPNIPFPPQG	pS/pT	Homo sapiens	23774214
P31946	YWHAB	14-3-3	P50549	ETV1	S	216	EGRPMYQRQMSEPNIPFPPQG	pS/pT	Homo sapiens	23774214
P62258	YWHAE	14-3-3	P50549	ETV1	S	216	EGRPMYQRQMSEPNIPFPPQG	pS/pT	Homo sapiens	23774214
P61981	YWHAG	14-3-3	P50549	ETV1	S	216	EGRPMYQRQMSEPNIPFPPQG	pS/pT	Homo sapiens	23774214
Q04917	YWHAH	14-3-3	P50549	ETV1	S	216	EGRPMYQRQMSEPNIPFPPQG	pS/pT	Homo sapiens	23774214
P27348	YWHAQ	14-3-3	P50549	ETV1	S	216	EGRPMYQRQMSEPNIPFPPQG	pS/pT	Homo sapiens	23774214
P63101	Ywhaz	14-3-3	Q66T02	Plekhg5	S	92	PQGSVLARNVSTRSCPPRTSP	pS/pT	Mus musculus	23335514
P62259	Ywhae	14-3-3	Q66T02	Plekhg5	S	92	PQGSVLARNVSTRSCPPRTSP	pS/pT	Mus musculus	23335514
P62259	Ywhae	14-3-3	Q66T02	Plekhg5	S	938	PRPPRLLKSKSEASLLQLLSG	pS/pT	Mus musculus	23335514
P62258	YWHAE	14-3-3	Q9Y4H2	IRS2	S	1148	ADPQGGRRRHSSETFSSTTTV	pS/pT	Homo sapiens	23615913
P31946	YWHAB	14-3-3	Q9Y4H2	IRS2	S	1148	ADPQGGRRRHSSETFSSTTTV	pS/pT	Homo sapiens	23615913
P61981	YWHAG	14-3-3	Q9Y4H2	IRS2	S	1148	ADPQGGRRRHSSETFSSTTTV	pS/pT	Homo sapiens	23615913
P62258	YWHAE	14-3-3	Q9Y4H2	IRS2	S	1149	DPQGGRRRHSSETFSSTTTVT	pS/pT	Homo sapiens	23615913
P31946	YWHAB	14-3-3	Q9Y4H2	IRS2	S	1149	DPQGGRRRHSSETFSSTTTVT	pS/pT	Homo sapiens	23615913
P61981	YWHAG	14-3-3	Q9Y4H2	IRS2	S	1149	DPQGGRRRHSSETFSSTTTVT	pS/pT	Homo sapiens	23615913
P62258	YWHAE	14-3-3	Q9Y4H2	IRS2	S	952	AASSSSLLSASSPASSLGSGT	pS/pT	Homo sapiens	23615913
P31946	YWHAB	14-3-3	Q9Y4H2	IRS2	S	952	AASSSSLLSASSPASSLGSGT	pS/pT	Homo sapiens	23615913
P61981	YWHAG	14-3-3	Q9Y4H2	IRS2	S	952	AASSSSLLSASSPASSLGSGT	pS/pT	Homo sapiens	23615913
Q9CQV8	Ywhab	14-3-3	P81122	Irs2	S	1137	ADPQGGRRRHSSETFSSTTTV	pS/pT	Mus musculus	23615913
P62259	Ywhae	14-3-3	P81122	Irs2	S	1137	ADPQGGRRRHSSETFSSTTTV	pS/pT	Mus musculus	23615913
P61982	Ywhag	14-3-3	P81122	Irs2	S	1137	ADPQGGRRRHSSETFSSTTTV	pS/pT	Mus musculus	23615913
Q9CQV8	Ywhab	14-3-3	P81122	Irs2	S	1138	DPQGGRRRHSSETFSSTTTVT	pS/pT	Mus musculus	23615913
P62259	Ywhae	14-3-3	P81122	Irs2	S	1138	DPQGGRRRHSSETFSSTTTVT	pS/pT	Mus musculus	23615913
P61982	Ywhag	14-3-3	P81122	Irs2	S	1138	DPQGGRRRHSSETFSSTTTVT	pS/pT	Mus musculus	23615913
Q9CQV8	Ywhab	14-3-3	P81122	Irs2	S	952	SASSPASSLGSGTPGTSSDSR	pS/pT	Mus musculus	23615913
P62259	Ywhae	14-3-3	P81122	Irs2	S	952	SASSPASSLGSGTPGTSSDSR	pS/pT	Mus musculus	23615913
P61982	Ywhag	14-3-3	P81122	Irs2	S	952	SASSPASSLGSGTPGTSSDSR	pS/pT	Mus musculus	23615913
P63104	YWHAZ	14-3-3	Q06187	BTK	S	51	EYDFERGRRGSKKGSIDVEKI	pS/pT	Homo sapiens	23754751
P63104	YWHAZ	14-3-3	Q06187	BTK	T	495	YLREMRHRFQTQQLLEMCKDV	pS/pT	Homo sapiens	23754751
P61981	YWHAG	14-3-3	P07196	NEFL	S	44	STARSAYSSYSAPVSSSLSVR	pS/pT	Homo sapiens	23230147
P61981	YWHAG	14-3-3	P07196	NEFL	S	56	PVSSSLSVRRSYSSSSGSLMP	pS/pT	Homo sapiens	23230147
P61982	Ywhag	14-3-3	P08551	Nefl	S	44	STARSAYSSYSAPVSSSLSVR	pS/pT	Mus musculus	23230147
P61982	Ywhag	14-3-3	P08551	Nefl	S	56	PVSSSLSVRRSYSSSSGSLMP	pS/pT	Mus musculus	23230147
P62259	Ywhae	14-3-3	P30306	Cdc25b	S	321	SKCQRLFRSPSMPCSVIRPIL	pS/pT	Mus musculus	23326474
P63104	YWHAZ	14-3-3	P40818	USP8	S	718	REPSKLKRSYSSPDITQAIQE	pS/pT	Homo sapiens	23333852
P62259	Ywhae	14-3-3	Q61083	Map3k2	T	283	HHQEYNDGRKTFPRARRTQGT	pS/pT	Mus musculus	23963453
P62258	YWHAE	14-3-3	Q9Y2U5	MAP3K2	T	283	HHQEYNDGRKTFPRARRTQGT	pS/pT	Homo sapiens	23963453
P63104	YWHAZ	14-3-3	Q2PPJ7	RALGAPA2	T	715	VTEPMRFRSATTSGAPGVEKA	pS/pT	Homo sapiens	23386617
P31946	YWHAB	14-3-3	Q2PPJ7	RALGAPA2	T	715	VTEPMRFRSATTSGAPGVEKA	pS/pT	Homo sapiens	23386617
P62258	YWHAE	14-3-3	Q2PPJ7	RALGAPA2	T	715	VTEPMRFRSATTSGAPGVEKA	pS/pT	Homo sapiens	23386617
P31947	SFN	14-3-3	Q2PPJ7	RALGAPA2	T	715	VTEPMRFRSATTSGAPGVEKA	pS/pT	Homo sapiens	23386617
P61981	YWHAG	14-3-3	Q2PPJ7	RALGAPA2	T	715	VTEPMRFRSATTSGAPGVEKA	pS/pT	Homo sapiens	23386617
Q04917	YWHAH	14-3-3	Q2PPJ7	RALGAPA2	T	715	VTEPMRFRSATTSGAPGVEKA	pS/pT	Homo sapiens	23386617
P27348	YWHAQ	14-3-3	Q2PPJ7	RALGAPA2	T	715	VTEPMRFRSATTSGAPGVEKA	pS/pT	Homo sapiens	23386617
Q9CQV8	Ywhab	14-3-3	A3KGS3	Ralgapa2	T	715	VTEPMRFRSATTSGAPGVEKA	pS/pT	Mus musculus	23386617
P62259	Ywhae	14-3-3	A3KGS3	Ralgapa2	T	715	VTEPMRFRSATTSGAPGVEKA	pS/pT	Mus musculus	23386617
P68510	Ywhah	14-3-3	A3KGS3	Ralgapa2	T	715	VTEPMRFRSATTSGAPGVEKA	pS/pT	Mus musculus	23386617
P68254	Ywhaq	14-3-3	A3KGS3	Ralgapa2	T	715	VTEPMRFRSATTSGAPGVEKA	pS/pT	Mus musculus	23386617
P61982	Ywhag	14-3-3	A3KGS3	Ralgapa2	T	715	VTEPMRFRSATTSGAPGVEKA	pS/pT	Mus musculus	23386617
O70456	Sfn	14-3-3	A3KGS3	Ralgapa2	T	715	VTEPMRFRSATTSGAPGVEKA	pS/pT	Mus musculus	23386617
P63101	Ywhaz	14-3-3	A3KGS3	Ralgapa2	T	715	VTEPMRFRSATTSGAPGVEKA	pS/pT	Mus musculus	23386617
P31946	YWHAB	14-3-3	P68431	H3C12	S	29	KQLATKAARKSAPATGGVKKP	pS/pT	Homo sapiens	22391560
P61981	YWHAG	14-3-3	P68431	H3C12	S	29	KQLATKAARKSAPATGGVKKP	pS/pT	Homo sapiens	22391560
P62258	YWHAE	14-3-3	P68431	H3C12	S	29	KQLATKAARKSAPATGGVKKP	pS/pT	Homo sapiens	22391560
P27348	YWHAQ	14-3-3	P68431	H3C12	S	29	KQLATKAARKSAPATGGVKKP	pS/pT	Homo sapiens	22391560
P61981	YWHAG	14-3-3	P68431	H3C12	S	11	MARTKQTARKSTGGKAPRKQL	pS/pT	Homo sapiens	22391560
Q04917	YWHAH	14-3-3	P68431	H3C12	S	11	MARTKQTARKSTGGKAPRKQL	pS/pT	Homo sapiens	22391560
P27348	YWHAQ	14-3-3	P68431	H3C12	S	11	MARTKQTARKSTGGKAPRKQL	pS/pT	Homo sapiens	22391560
P61981	YWHAG	14-3-3	P53350	PLK1	S	99	LLKPHQREKMSMEISIHRSLA	pS/pT	Homo sapiens	23695676
P61981	YWHAG	14-3-3	Q9NS28	RGS18	S	49	IRAKEKRNRLSLLVQKPEFHE	pS/pT	Homo sapiens	24244663
P61981	YWHAG	14-3-3	Q9NS28	RGS18	S	218	RPTNLRRRSRSFTCNEFQDVQ	pS/pT	Homo sapiens	24244663
P63104	YWHAZ	14-3-3	P40763	STAT3	S	727	TCSNTIDLPMSPRTLDSLMQF	pS/pT	Homo sapiens	22279540
P92177	14-3-3epsilon	14-3-3	Q9V491	PlexA	S	1794	PEVVHTWKSNSLPLRFWVNLI	pS/pT	Drosophila melanogaster	22500634
P61981	YWHAG	14-3-3	P56524	HDAC4	S	350	AAPLPLYTSPSLPNITLGLPA	pS/pT	Homo sapiens	22649097
P63104	YWHAZ	14-3-3	Q8WV28	BLNK	T	152	WPSEKARLTSTLPALTALQKP	pS/pT	Homo sapiens	22334673
P31946	YWHAB	14-3-3	Q8WV28	BLNK	T	152	WPSEKARLTSTLPALTALQKP	pS/pT	Homo sapiens	22334673
P62258	YWHAE	14-3-3	Q8WV28	BLNK	T	152	WPSEKARLTSTLPALTALQKP	pS/pT	Homo sapiens	22334673
P31947	SFN	14-3-3	Q8WV28	BLNK	T	152	WPSEKARLTSTLPALTALQKP	pS/pT	Homo sapiens	22334673
P61981	YWHAG	14-3-3	Q8WV28	BLNK	T	152	WPSEKARLTSTLPALTALQKP	pS/pT	Homo sapiens	22334673
Q04917	YWHAH	14-3-3	Q8WV28	BLNK	T	152	WPSEKARLTSTLPALTALQKP	pS/pT	Homo sapiens	22334673
P27348	YWHAQ	14-3-3	Q8WV28	BLNK	T	152	WPSEKARLTSTLPALTALQKP	pS/pT	Homo sapiens	22334673
P63104	YWHAZ	14-3-3	Q14457	BECN1	S	234	QEEAQYQREYSEFKRQQLELD	pS/pT	Homo sapiens	23112296
P31946	YWHAB	14-3-3	Q14457	BECN1	S	234	QEEAQYQREYSEFKRQQLELD	pS/pT	Homo sapiens	23112296
P62258	YWHAE	14-3-3	Q14457	BECN1	S	234	QEEAQYQREYSEFKRQQLELD	pS/pT	Homo sapiens	23112296
P31947	SFN	14-3-3	Q14457	BECN1	S	234	QEEAQYQREYSEFKRQQLELD	pS/pT	Homo sapiens	23112296
P61981	YWHAG	14-3-3	Q14457	BECN1	S	234	QEEAQYQREYSEFKRQQLELD	pS/pT	Homo sapiens	23112296
Q04917	YWHAH	14-3-3	Q14457	BECN1	S	234	QEEAQYQREYSEFKRQQLELD	pS/pT	Homo sapiens	23112296
P27348	YWHAQ	14-3-3	Q14457	BECN1	S	234	QEEAQYQREYSEFKRQQLELD	pS/pT	Homo sapiens	23112296
P63104	YWHAZ	14-3-3	Q14457	BECN1	S	295	INNFRLGRLPSVPVEWNEINA	pS/pT	Homo sapiens	23112296
P31946	YWHAB	14-3-3	Q14457	BECN1	S	295	INNFRLGRLPSVPVEWNEINA	pS/pT	Homo sapiens	23112296
P62258	YWHAE	14-3-3	Q14457	BECN1	S	295	INNFRLGRLPSVPVEWNEINA	pS/pT	Homo sapiens	23112296
P31947	SFN	14-3-3	Q14457	BECN1	S	295	INNFRLGRLPSVPVEWNEINA	pS/pT	Homo sapiens	23112296
P61981	YWHAG	14-3-3	Q14457	BECN1	S	295	INNFRLGRLPSVPVEWNEINA	pS/pT	Homo sapiens	23112296
Q04917	YWHAH	14-3-3	Q14457	BECN1	S	295	INNFRLGRLPSVPVEWNEINA	pS/pT	Homo sapiens	23112296
P27348	YWHAQ	14-3-3	Q14457	BECN1	S	295	INNFRLGRLPSVPVEWNEINA	pS/pT	Homo sapiens	23112296
P63102	Ywhaz	14-3-3	P45592	Cfl1	S	23	KVFNDMKVRKSSTPEEVKKRK	pS/pT	Rattus norvegicus	22855535
P63102	Ywhaz	14-3-3	P45592	Cfl1	S	24	VFNDMKVRKSSTPEEVKKRKK	pS/pT	Rattus norvegicus	22855535
P31946	YWHAB	14-3-3	Q07889	SOS1	S	1134	VTLPHGPRSASVSSISLTKGT	pS/pT	Homo sapiens	22827337
P62258	YWHAE	14-3-3	Q07889	SOS1	S	1134	VTLPHGPRSASVSSISLTKGT	pS/pT	Homo sapiens	22827337
P31946	YWHAB	14-3-3	Q07889	SOS1	S	1161	PPVPPRRRPESAPAESSPSKI	pS/pT	Homo sapiens	22827337
P62258	YWHAE	14-3-3	Q07889	SOS1	S	1161	PPVPPRRRPESAPAESSPSKI	pS/pT	Homo sapiens	22827337
P63104	YWHAZ	14-3-3	P19484	TFEB	S	211	TASLVGVTSSSCPADLTQKRE	pS/pT	Homo sapiens	22692423
P31946	YWHAB	14-3-3	P19484	TFEB	S	211	TASLVGVTSSSCPADLTQKRE	pS/pT	Homo sapiens	22692423
P62258	YWHAE	14-3-3	P19484	TFEB	S	211	TASLVGVTSSSCPADLTQKRE	pS/pT	Homo sapiens	22692423
P31947	SFN	14-3-3	P19484	TFEB	S	211	TASLVGVTSSSCPADLTQKRE	pS/pT	Homo sapiens	22692423
P61981	YWHAG	14-3-3	P19484	TFEB	S	211	TASLVGVTSSSCPADLTQKRE	pS/pT	Homo sapiens	22692423
Q04917	YWHAH	14-3-3	P19484	TFEB	S	211	TASLVGVTSSSCPADLTQKRE	pS/pT	Homo sapiens	22692423
P27348	YWHAQ	14-3-3	P19484	TFEB	S	211	TASLVGVTSSSCPADLTQKRE	pS/pT	Homo sapiens	22692423
P63104	YWHAZ	14-3-3	P04049	RAF1	S	233	RMPVSSQHRYSTPHAFTFNTS	pS/pT	Homo sapiens	22922483
P63104	YWHAZ	14-3-3	Q15831	STK11	S	334	PSPDTKDRWRSMTVVPYLEDL	pS/pT	Homo sapiens	22611470
P61981	YWHAG	14-3-3	Q15831	STK11	S	334	PSPDTKDRWRSMTVVPYLEDL	pS/pT	Homo sapiens	22611470
Q04917	YWHAH	14-3-3	Q15831	STK11	S	334	PSPDTKDRWRSMTVVPYLEDL	pS/pT	Homo sapiens	22611470
P61982	Ywhag	14-3-3	O35618	Mdm4	S	367	IDVPDCRRTISAPVVRPKDGY	pS/pT	Mus musculus	22556425
P62258	YWHAE	14-3-3	O14727	APAF1	S	268	CQILLTTRDKSVTDSVMGPKY	pS/pT	Homo sapiens	22246185
P63104	YWHAZ	14-3-3	P35222	CTNNB1	S	552	RAHQDTQRRTSMGGTQQQFVE	pS/pT	Homo sapiens	22912335
P63104	YWHAZ	14-3-3	Q7Z5H3	ARHGAP22	S	16	IRQARRARSKSLVMGEQSRSP	pS/pT	Homo sapiens	21969604
P31946	YWHAB	14-3-3	Q7Z5H3	ARHGAP22	S	16	IRQARRARSKSLVMGEQSRSP	pS/pT	Homo sapiens	21969604
P62258	YWHAE	14-3-3	Q7Z5H3	ARHGAP22	S	16	IRQARRARSKSLVMGEQSRSP	pS/pT	Homo sapiens	21969604
P31947	SFN	14-3-3	Q7Z5H3	ARHGAP22	S	16	IRQARRARSKSLVMGEQSRSP	pS/pT	Homo sapiens	21969604
P61981	YWHAG	14-3-3	Q7Z5H3	ARHGAP22	S	16	IRQARRARSKSLVMGEQSRSP	pS/pT	Homo sapiens	21969604
Q04917	YWHAH	14-3-3	Q7Z5H3	ARHGAP22	S	16	IRQARRARSKSLVMGEQSRSP	pS/pT	Homo sapiens	21969604
P27348	YWHAQ	14-3-3	Q7Z5H3	ARHGAP22	S	16	IRQARRARSKSLVMGEQSRSP	pS/pT	Homo sapiens	21969604
P63104	YWHAZ	14-3-3	Q7Z5H3	ARHGAP22	S	395	GPGLPAHRTSSLDGAAVAVLS	pS/pT	Homo sapiens	21969604
P31946	YWHAB	14-3-3	Q7Z5H3	ARHGAP22	S	395	GPGLPAHRTSSLDGAAVAVLS	pS/pT	Homo sapiens	21969604
P62258	YWHAE	14-3-3	Q7Z5H3	ARHGAP22	S	395	GPGLPAHRTSSLDGAAVAVLS	pS/pT	Homo sapiens	21969604
P31947	SFN	14-3-3	Q7Z5H3	ARHGAP22	S	395	GPGLPAHRTSSLDGAAVAVLS	pS/pT	Homo sapiens	21969604
P61981	YWHAG	14-3-3	Q7Z5H3	ARHGAP22	S	395	GPGLPAHRTSSLDGAAVAVLS	pS/pT	Homo sapiens	21969604
Q04917	YWHAH	14-3-3	Q7Z5H3	ARHGAP22	S	395	GPGLPAHRTSSLDGAAVAVLS	pS/pT	Homo sapiens	21969604
P27348	YWHAQ	14-3-3	Q7Z5H3	ARHGAP22	S	395	GPGLPAHRTSSLDGAAVAVLS	pS/pT	Homo sapiens	21969604
P63104	YWHAZ	14-3-3	Q92934	BAD	S	99	EPSPFRGRSRSAPPNLWAAQR	pS/pT	Homo sapiens	21081150
P63104	YWHAZ	14-3-3	O14974	PPP1R12A	S	472	KDTAGVTRSASSPRLSSSLDN	pS/pT	Homo sapiens	20354225
P31946	YWHAB	14-3-3	O14974	PPP1R12A	S	472	KDTAGVTRSASSPRLSSSLDN	pS/pT	Homo sapiens	20354225
P62258	YWHAE	14-3-3	O14974	PPP1R12A	S	472	KDTAGVTRSASSPRLSSSLDN	pS/pT	Homo sapiens	20354225
P31947	SFN	14-3-3	O14974	PPP1R12A	S	472	KDTAGVTRSASSPRLSSSLDN	pS/pT	Homo sapiens	20354225
P61981	YWHAG	14-3-3	O14974	PPP1R12A	S	472	KDTAGVTRSASSPRLSSSLDN	pS/pT	Homo sapiens	20354225
Q04917	YWHAH	14-3-3	O14974	PPP1R12A	S	472	KDTAGVTRSASSPRLSSSLDN	pS/pT	Homo sapiens	20354225
P27348	YWHAQ	14-3-3	O14974	PPP1R12A	S	472	KDTAGVTRSASSPRLSSSLDN	pS/pT	Homo sapiens	20354225
P63104	YWHAZ	14-3-3	O14974	PPP1R12A	S	445	TWRLGLRKTGSYGALAEITAS	pS/pT	Homo sapiens	20354225
P31946	YWHAB	14-3-3	O14974	PPP1R12A	S	445	TWRLGLRKTGSYGALAEITAS	pS/pT	Homo sapiens	20354225
P62258	YWHAE	14-3-3	O14974	PPP1R12A	S	445	TWRLGLRKTGSYGALAEITAS	pS/pT	Homo sapiens	20354225
P31947	SFN	14-3-3	O14974	PPP1R12A	S	445	TWRLGLRKTGSYGALAEITAS	pS/pT	Homo sapiens	20354225
P61981	YWHAG	14-3-3	O14974	PPP1R12A	S	445	TWRLGLRKTGSYGALAEITAS	pS/pT	Homo sapiens	20354225
Q04917	YWHAH	14-3-3	O14974	PPP1R12A	S	445	TWRLGLRKTGSYGALAEITAS	pS/pT	Homo sapiens	20354225
P27348	YWHAQ	14-3-3	O14974	PPP1R12A	S	445	TWRLGLRKTGSYGALAEITAS	pS/pT	Homo sapiens	20354225
P63104	YWHAZ	14-3-3	O14974	PPP1R12A	S	910	RYDSLLGRSGSYSYLEERKPY	pS/pT	Homo sapiens	20354225
P31946	YWHAB	14-3-3	O14974	PPP1R12A	S	910	RYDSLLGRSGSYSYLEERKPY	pS/pT	Homo sapiens	20354225
P62258	YWHAE	14-3-3	O14974	PPP1R12A	S	910	RYDSLLGRSGSYSYLEERKPY	pS/pT	Homo sapiens	20354225
P31947	SFN	14-3-3	O14974	PPP1R12A	S	910	RYDSLLGRSGSYSYLEERKPY	pS/pT	Homo sapiens	20354225
P61981	YWHAG	14-3-3	O14974	PPP1R12A	S	910	RYDSLLGRSGSYSYLEERKPY	pS/pT	Homo sapiens	20354225
Q04917	YWHAH	14-3-3	O14974	PPP1R12A	S	910	RYDSLLGRSGSYSYLEERKPY	pS/pT	Homo sapiens	20354225
P27348	YWHAQ	14-3-3	O14974	PPP1R12A	S	910	RYDSLLGRSGSYSYLEERKPY	pS/pT	Homo sapiens	20354225
P35213	Ywhab	14-3-3	Q9JMJ4	Prpf19	T	193	LTTERKKRGKTVPEELVKPEE	pS/pT	Rattus norvegicus	20629186
P62258	YWHAE	14-3-3	Q6R327	RICTOR	T	1135	KTSNRRIRTLTEPSVDFNHSD	pS/pT	Homo sapiens	19935711
P62259	Ywhae	14-3-3	Q6QI06	Rictor	T	1135	KTSNRRIRTLTEPSVDLNHSE	pS/pT	Mus musculus	19935711
P31946	YWHAB	14-3-3	Q13813	SPTAN1	S	1302	LGETAERLIQSHPESAEDLQE	pS/pT	Homo sapiens	20598904
P63104	YWHAZ	14-3-3	Q96B36	AKT1S1	T	246	FGDLPRPRLNTSDFQKLKRKY	pS/pT	Homo sapiens	20138985
Q9CQV8	Ywhab	14-3-3	Q9D1F4	Akt1s1	T	247	FGDLPRPRLNTSDFQKLKRKY	pS/pT	Mus musculus	20138985
P63104	YWHAZ	14-3-3	P26651	ZFP36	S	60	VTSRLPGRSTSLVEGRSCGWV	pS/pT	Homo sapiens	15014438;20595389
P31946	YWHAB	14-3-3	P26651	ZFP36	S	60	VTSRLPGRSTSLVEGRSCGWV	pS/pT	Homo sapiens	15014438;20595389
P62258	YWHAE	14-3-3	P26651	ZFP36	S	60	VTSRLPGRSTSLVEGRSCGWV	pS/pT	Homo sapiens	15014438;20595389
P31947	SFN	14-3-3	P26651	ZFP36	S	60	VTSRLPGRSTSLVEGRSCGWV	pS/pT	Homo sapiens	15014438;20595389
P61981	YWHAG	14-3-3	P26651	ZFP36	S	60	VTSRLPGRSTSLVEGRSCGWV	pS/pT	Homo sapiens	15014438;20595389
Q04917	YWHAH	14-3-3	P26651	ZFP36	S	60	VTSRLPGRSTSLVEGRSCGWV	pS/pT	Homo sapiens	15014438;20595389
P27348	YWHAQ	14-3-3	P26651	ZFP36	S	60	VTSRLPGRSTSLVEGRSCGWV	pS/pT	Homo sapiens	15014438;20595389
P31946	YWHAB	14-3-3	P26651	ZFP36	S	186	GHPPVLRQSISFSGLPSGRRT	pS/pT	Homo sapiens	11886850;20595389
P62258	YWHAE	14-3-3	P26651	ZFP36	S	186	GHPPVLRQSISFSGLPSGRRT	pS/pT	Homo sapiens	11886850;20595389
P31947	SFN	14-3-3	P26651	ZFP36	S	186	GHPPVLRQSISFSGLPSGRRT	pS/pT	Homo sapiens	11886850;20595389
P61981	YWHAG	14-3-3	P26651	ZFP36	S	186	GHPPVLRQSISFSGLPSGRRT	pS/pT	Homo sapiens	11886850;20595389
Q04917	YWHAH	14-3-3	P26651	ZFP36	S	186	GHPPVLRQSISFSGLPSGRRT	pS/pT	Homo sapiens	11886850;20595389
P27348	YWHAQ	14-3-3	P26651	ZFP36	S	186	GHPPVLRQSISFSGLPSGRRT	pS/pT	Homo sapiens	11886850;20595389
P31946	YWHAB	14-3-3	Q14247	CTTN	S	298	DYKEKLAKHESQQDYSKGFGG	pS/pT	Homo sapiens	20363754
P63104	YWHAZ	14-3-3	P13569	CFTR	S	768	GPTLQARRRQSVLNLMTHSVN	pS/pT	Homo sapiens	28202711
P31946	YWHAB	14-3-3	P13569	CFTR	S	768	GPTLQARRRQSVLNLMTHSVN	pS/pT	Homo sapiens	28202711
P62258	YWHAE	14-3-3	P13569	CFTR	S	768	GPTLQARRRQSVLNLMTHSVN	pS/pT	Homo sapiens	28202711
P31947	SFN	14-3-3	P13569	CFTR	S	768	GPTLQARRRQSVLNLMTHSVN	pS/pT	Homo sapiens	28202711
P61981	YWHAG	14-3-3	P13569	CFTR	S	768	GPTLQARRRQSVLNLMTHSVN	pS/pT	Homo sapiens	28202711
Q04917	YWHAH	14-3-3	P13569	CFTR	S	768	GPTLQARRRQSVLNLMTHSVN	pS/pT	Homo sapiens	28202711
P27348	YWHAQ	14-3-3	P13569	CFTR	S	768	GPTLQARRRQSVLNLMTHSVN	pS/pT	Homo sapiens	28202711
P63104	YWHAZ	14-3-3	P04637	TP53	T	387	TSRHKKLMFKTEGPDSD****	pS/pT	Homo sapiens	28202711
P31946	YWHAB	14-3-3	P04637	TP53	T	387	TSRHKKLMFKTEGPDSD****	pS/pT	Homo sapiens	28202711
P62258	YWHAE	14-3-3	P04637	TP53	T	387	TSRHKKLMFKTEGPDSD****	pS/pT	Homo sapiens	28202711
P31947	SFN	14-3-3	P04637	TP53	T	387	TSRHKKLMFKTEGPDSD****	pS/pT	Homo sapiens	28202711
P61981	YWHAG	14-3-3	P04637	TP53	T	387	TSRHKKLMFKTEGPDSD****	pS/pT	Homo sapiens	28202711
Q04917	YWHAH	14-3-3	P04637	TP53	T	387	TSRHKKLMFKTEGPDSD****	pS/pT	Homo sapiens	28202711
P27348	YWHAQ	14-3-3	P04637	TP53	T	387	TSRHKKLMFKTEGPDSD****	pS/pT	Homo sapiens	28202711
P61981	YWHAG	14-3-3	O76090	BEST1	S	358	TAASAQFRRASFMGSTFNISL	pS/pT	Homo sapiens	29121962
P63104	YWHAZ	14-3-3	P19634	SLC9A1	S	703	SPTMSRARIGSDPLAYEPKED	pS/pT	Homo sapiens	28483634
P31946	YWHAB	14-3-3	P19634	SLC9A1	S	703	SPTMSRARIGSDPLAYEPKED	pS/pT	Homo sapiens	28483634
P62258	YWHAE	14-3-3	P19634	SLC9A1	S	703	SPTMSRARIGSDPLAYEPKED	pS/pT	Homo sapiens	28483634
P31947	SFN	14-3-3	P19634	SLC9A1	S	703	SPTMSRARIGSDPLAYEPKED	pS/pT	Homo sapiens	28483634
P61981	YWHAG	14-3-3	P19634	SLC9A1	S	703	SPTMSRARIGSDPLAYEPKED	pS/pT	Homo sapiens	28483634
Q04917	YWHAH	14-3-3	P19634	SLC9A1	S	703	SPTMSRARIGSDPLAYEPKED	pS/pT	Homo sapiens	28483634
P27348	YWHAQ	14-3-3	P19634	SLC9A1	S	703	SPTMSRARIGSDPLAYEPKED	pS/pT	Homo sapiens	28483634
P62260	Ywhae	14-3-3	P20942	Pdc	S	54	PSKKEILRQMSSPQSRDDKDS	pS/pT	Rattus norvegicus	28402877
P62260	Ywhae	14-3-3	P20942	Pdc	S	73	DSKERMSRKMSIQEYELIHQD	pS/pT	Rattus norvegicus	28402877
P62258	YWHAE	14-3-3	Q9UBF8	PI4KB	S	294	SLSSNLKRTASNPKVENEDEE	pS/pT	Homo sapiens	28864297
P31947	SFN	14-3-3	P46937	YAP1	S	127	ALTPQHVRAHSSPASLQLGAV	pS/pT	Homo sapiens	28279717
Q92547	TOPBP1	BRCT	Q7Z2Z1	TICRR	S	1001	PGPDIGVVEESPEKGDEISLR	pS/pT	Homo sapiens	21700459
Q14676	MDC1	BRCT	O96028	NSD2	S	102	GAHDAKLRFESQEMKGIGTPP	pS/pT	Homo sapiens	21293379
P47027	DPB11	BRCT	P22216	RAD53	S	11	MENITQPTQQSTQATQRFLIE	pS/pT	Saccharomyces cerevisiae	20700441
P38398	BRCA1	BRCT	Q13085	ACACA	S	1263	MGCFSDSPPQSPTFPEAGHTS	pS/pT	Homo sapiens	18452305;16698035;22990118
P14737	RAD9	BRCT	P04911	HTA1	S	129	PKKSAKATKASQEL*******	pS/pT	Saccharomyces cerevisiae	19880356;17721446
Q14676	MDC1	BRCT	Q12888	TP53BP1	S	1362	PSSRGGPGKLSPRKGVSQTGT	pS/pT	Homo sapiens	18986980
Q9H8V3	ECT2	BRCT	Q9H0H5	RACGAP1	S	157	DESGSILSDISFDKTDESLDW	pS/pT	Homo sapiens	25068414;25486482;19468302;22990118
Q9H8V3	ECT2	BRCT	Q9H0H5	RACGAP1	S	164	SDISFDKTDESLDWDSSLVKT	pS/pT	Homo sapiens	25068414;25486482
P38398	BRCA1	BRCT	P78527	PRKDC	S	2056	STGVQSYSYSSQDPRPATGRF	pS/pT	Homo sapiens	25223785
O60934	NBN	BRCT	Q99708	RBBP8	S	233	LVADTYDQSQSPMAKAHGTSS	pS/pT	Homo sapiens	23468639
P38398	BRCA1	BRCT	Q8WXE1	ATRIP	S	239	PSVVIKPEACSPQFGKTSFPT	pS/pT	Homo sapiens	17616665
Q6ZW49	PAXIP1	BRCT	Q12888	TP53BP1	S	25	QDTPCLIIEDSQPESQVLEDD	pS/pT	Homo sapiens	17690115
O60934	NBN	BRCT	Q99708	RBBP8	S	276	QEESETQGPMSPLGDELYHCL	pS/pT	Homo sapiens	23468639
Q92547	TOPBP1	BRCT	Q01094	E2F1	S	31	GAGALRLLDSSQIVIISAAQD	pS/pT	Homo sapiens	12697828
O60934	NBN	BRCT	Q14676	MDC1	S	329	ERAQPFGFIDSDTDAEEERIP	pS/pT	Homo sapiens	18583988
O60934	NBN	BRCT	Q99708	RBBP8	S	347	KSGLDLNTSLSPSLLQPGKKK	pS/pT	Homo sapiens	23468639
Q92547	TOPBP1	BRCT	Q99638	RAD9A	S	387	QGPSPVLAEDSEGEG******	pS/pT	Homo sapiens	20724438;20858457
Q6ZW49	PAXIP1	BRCT	Q15744	CEBPE	S	39	ELGDMCEHEASIDLSAYIESG	pS/pT	Homo sapiens	17102635
Q14676	MDC1	BRCT	P04637	TP53	S	392	KLMFKTEGPDSD*********	pS/pT	Homo sapiens	24194938
P32372	rad4	BRCT	P26306	rad9	S	423	QAEQSYHGIFSQED*******	pS/pT	Schizosaccharomyces pombe	15155581
P38398	BRCA1	BRCT	Q9NS91	RAD18	S	442	SSSESDSCNSSSSDIIRDLLE	pS/pT	Homo sapiens	22036607
P38398	BRCA1	BRCT	Q9NS91	RAD18	S	444	SESDSCNSSSSDIIRDLLEEE	pS/pT	Homo sapiens	22036607
P47027	DPB11	BRCT	P14737	RAD9	S	462	TEEIKTQIINSPEQNALNATF	pS/pT	Saccharomyces cerevisiae	21946560
Q8NEM0	MCPH1	BRCT	P30260	CDC27	S	821	ADDTQLHAAESDEF*******	pS/pT	Homo sapiens	22139841
P38398	BRCA1	BRCT	Q9BX63	BRIP1	S	990	AEKIVISRSTSPTFNKQTKRV	pS/pT	Homo sapiens	14576433
Q92547	TOPBP1	BRCT	Q9BX63	BRIP1	T	1133	TEAEDESIYFTPELYDPEDTD	pS/pT	Homo sapiens	20159562;21127055
P32372	rad4	BRCT	P87074	crb2	T	187	ETVGEVLVPETVAQHRTKFYD	pS/pT	Schizosaccharomyces pombe	24074952
Q92547	TOPBP1	BRCT	Q13535	ATR	T	1989	GVELCFPENETPPEGKNMLIH	pS/pT	Homo sapiens	21777809
P32372	rad4	BRCT	P87074	crb2	T	215	NETESGQVETTPTRLATSLGS	pS/pT	Schizosaccharomyces pombe	24074952
P32372	rad4	BRCT	P87074	crb2	T	235	SPVLYGRVESTPPAFLPETSE	pS/pT	Schizosaccharomyces pombe	24074952
O60934	NBN	BRCT	Q14676	MDC1	T	331	AQPFGFIDSDTDAEEERIPAT	pS/pT	Homo sapiens	18583988
P32372	rad4	BRCT	P26306	rad9	T	412	DVNDDAEFGPTQAEQSYHGIF	pS/pT	Schizosaccharomyces pombe	15155581
P47027	DPB11	BRCT	P14737	RAD9	T	474	EQNALNATFETPVTLSRINFE	pS/pT	Saccharomyces cerevisiae	21946560
P47027	DPB11	BRCT	P34252	SLD2	T	84	DHDEVVEIGPTPQVYGKAISI	pS/pT	Saccharomyces cerevisiae	16619031;17167415
Q92547	TOPBP1	BRCT	Q7Z2Z1	TICRR	T	969	HKLLTKSVAETPVHKQISKRL	pS/pT	Homo sapiens	21700459
Q92547	TOPBP1	BRCT	Q9BSD3	RHNO1	T	202	PEPGPVLVKDTPEDKYGIKVT	pS/pT	Homo sapiens	30295604
P32372	rad4	BRCT	O14079	mdb1	T	113	SKMGVMTVPNTPQKPNLQQQK	pS/pT	Schizosaccharomyces pombe	30295604
P32372	rad4	BRCT	Q09761	sld3	T	650	SSSVITELPDTPIKMNSLDKA	pS/pT	Schizosaccharomyces pombe	30295604
P38398	BRCA1	BRCT	Q6UWZ7	ABRAXAS1	S	404	IEKMKGFGEYSRSPTF*****	pS/pT	Homo sapiens	26778126
P38398	BRCA1	BRCT	Q6UWZ7	ABRAXAS1	S	406	KMKGFGEYSRSPTF*******	pS/pT	Homo sapiens	26778126
P22216	RAD53	FHA	Q08561	IES4	S	11	MSQESSVLSESQEQLANNPKI	pS/pT	Saccharomyces cerevisiae	25959398
P22216	RAD53	FHA	Q08561	IES4	S	2	*********MSQESSVLSESQ	pS/pT	Saccharomyces cerevisiae	25959398
P46013	MKI67	FHA	Q9BYG3	NIFK	S	230	TLDTPEKTVDSQGPTPVCTPT	pS/pT	Homo sapiens	16244663
Q8IW19	APLF	FHA	Q13426	XRCC4	S	232	TADRDPVYDESTDEESENQTD	pS/pT	Homo sapiens	26519825
Q8IW19	APLF	FHA	Q13426	XRCC4	S	237	PVYDESTDEESENQTDLSGLA	pS/pT	Homo sapiens	26519825
Q10322	dma1	FHA	O60187	sid4	S	278	GYPLTSSTCVSSISQPIQSTD	pS/pT	Schizosaccharomyces pombe	24055157
Q7Z2E3	APTX	FHA	Q14676	MDC1	S	329	ERAQPFGFIDSDTDAEEERIP	pS/pT	Homo sapiens	20008512
O60934	NBN	FHA	Q14676	MDC1	S	329	ERAQPFGFIDSDTDAEEERIP	pS/pT	Homo sapiens	18583988
P33301	XRS2	FHA	P53150	LIF1	S	383	SDEDYGDISGSESETDASAGE	pS/pT	Saccharomyces cerevisiae	18458108
Q8IW19	APLF	FHA	P18887	XRCC1	S	408	SRRYLMAGPGSSSEEDEASHS	pS/pT	Homo sapiens	15066279;17507382
Q8IW19	APLF	FHA	P18887	XRCC1	S	409	RRYLMAGPGSSSEEDEASHSG	pS/pT	Homo sapiens	15066279;17507382
Q8IW19	APLF	FHA	P18887	XRCC1	S	410	RYLMAGPGSSSEEDEASHSGG	pS/pT	Homo sapiens	15066279;17507382
Q8IW19	APLF	FHA	P18887	XRCC1	S	421	EEDEASHSGGSGDEAPKLPQK	pS/pT	Homo sapiens	15066279;17507382
Q8IW19	APLF	FHA	P18887	XRCC1	S	475	QEDIDIEGVQSEGQDNGAEDS	pS/pT	Homo sapiens	15066279;17507382
Q8IW19	APLF	FHA	P18887	XRCC1	S	485	SEGQDNGAEDSGDTEDELRRV	pS/pT	Homo sapiens	15066279;17507382
Q8IW19	APLF	FHA	P18887	XRCC1	S	518	EENGEDPYAGSTDENTDSEEH	pS/pT	Homo sapiens	15066279;17507382;15367657
Q8IW19	APLF	FHA	P18887	XRCC1	S	525	YAGSTDENTDSEEHQEPPDLP	pS/pT	Homo sapiens	19155274
O43070	nbs1	FHA	O74986	ctp1	S	87	STTDEDEIPGSDTVDEEDPSL	pS/pT	Schizosaccharomyces pombe	19804756
P22216	RAD53	FHA	P32325	DBF4	T	105	TGLKNVEPRVTPKELLEWQTN	pS/pT	Saccharomyces cerevisiae	23564203
Q09170	cds1	FHA	Q09170	cds1	T	11	MEEPEEATQATQEAPLHVSQN	pS/pT	Schizosaccharomyces pombe	16618806
P22216	RAD53	FHA	P32325	DBF4	T	171	QITQFFDTTVTIVITRRSVEN	pS/pT	Saccharomyces cerevisiae	23564203
P22216	RAD53	FHA	Q08032	CDC45	T	189	NDNNGGDDEATDADEVTDEDE	pS/pT	Saccharomyces cerevisiae	20733106
Q8IW19	APLF	FHA	Q13426	XRCC4	T	233	ADRDPVYDESTDEESENQTDL	pS/pT	Homo sapiens	26519825;15385968;18077224
P46013	MKI67	FHA	Q9BYG3	NIFK	T	234	PEKTVDSQGPTPVCTPTFLER	pS/pT	Homo sapiens	16244663;11342549
P46013	MKI67	FHA	Q9BYG3	NIFK	T	238	VDSQGPTPVCTPTFLERRKSQ	pS/pT	Homo sapiens	16244663;11342549
O60934	NBN	FHA	Q99708	RBBP8	T	245	MAKAHGTSSYTPDKSSFNLAT	pS/pT	Homo sapiens	23468639
P53924	DMA2	FHA	P40473	POG1	T	253	PTMSSNSESQTPVMSSQFLSL	pS/pT	Saccharomyces cerevisiae	25073408
Q10322	dma1	FHA	O60187	sid4	T	275	PPSGYPLTSSTCVSSISQPIQ	pS/pT	Schizosaccharomyces pombe	24055157
P39009	DUN1	FHA	P46946	SAE2	T	279	PGFGRLDFPSTQEGNEDKKKS	pS/pT	Saccharomyces cerevisiae	25762720
P22216	RAD53	FHA	P46946	SAE2	T	279	PGFGRLDFPSTQEGNEDKKKS	pS/pT	Saccharomyces cerevisiae	25762720
O60934	NBN	FHA	Q99708	RBBP8	T	315	SLRFSDSTSKTPPQEELPTRV	pS/pT	Homo sapiens	23468639
P24719	MEK1	FHA	P20050	HOP1	T	318	LNSSQASIQPTQFVSNNPVTG	pS/pT	Saccharomyces cerevisiae	23047948
P41813	FKH2	FHA	Q08887	NDD1	T	319	LENANNILQRTPLRSNNKKLF	pS/pT	Saccharomyces cerevisiae	14521842
Q7Z2E3	APTX	FHA	Q14676	MDC1	T	331	AQPFGFIDSDTDAEEERIPAT	pS/pT	Homo sapiens	20008512
O60934	NBN	FHA	Q14676	MDC1	T	331	AQPFGFIDSDTDAEEERIPAT	pS/pT	Homo sapiens	18583988
P39521	FHL1	FHA	Q04930	CRF1	T	348	DEVTYRDDESTDEDESLPTPD	pS/pT	Saccharomyces cerevisiae	27321754
P22216	RAD53	FHA	P39966	PTC2	T	376	DNDDPMDIDDTDADTDAENLD	pS/pT	Saccharomyces cerevisiae	20733106
P33301	XRS2	FHA	P53150	LIF1	T	387	YGDISGSESETDASAGEKKSS	pS/pT	Saccharomyces cerevisiae	19804756
P22216	RAD53	FHA	P14737	RAD9	T	390	DKTENNSNRSTQIVNNPRTQE	pS/pT	Saccharomyces cerevisiae	12049741;12716058
Q14676	MDC1	FHA	Q14676	MDC1	T	4	*******MEDTQAIDWDVEEE	pS/pT	Homo sapiens	22234878;22234877
P33301	XRS2	FHA	P53150	LIF1	T	417	REPCLQTESETDIET******	pS/pT	Saccharomyces cerevisiae	19804756
O76064	RNF8	FHA	O95714	HERC2	T	4827	EDVDSFASDSTQDYLTGH***	pS/pT	Homo sapiens	20023648
P22216	RAD53	FHA	P06243	CDC7	T	484	ENTYLLDGESTDEDDVVSSSE	pS/pT	Saccharomyces cerevisiae	20733106
Q8IW19	APLF	FHA	P18887	XRCC1	T	488	QDNGAEDSGDTEDELRRVAEQ	pS/pT	Homo sapiens	15066279;17507382
P39009	DUN1	FHA	P11433	CDC24	T	5	******MAIQTRFASGTSLSD	pS/pT	Saccharomyces cerevisiae	18570878
Q8IW19	APLF	FHA	P18887	XRCC1	T	519	ENGEDPYAGSTDENTDSEEHQ	pS/pT	Homo sapiens	19155274
Q8IW19	APLF	FHA	P18887	XRCC1	T	523	DPYAGSTDENTDSEEHQEPPD	pS/pT	Homo sapiens	15066279;17507382;15367657
Q09170	cds1	FHA	Q9P7T4	mrc1	T	645	QPSQVDSLVPTQLDSTIPTQI	pS/pT	Schizosaccharomyces pombe	14585996
Q09170	cds1	FHA	Q9P7T4	mrc1	T	653	VPTQLDSTIPTQIDSVQRNKD	pS/pT	Schizosaccharomyces pombe	16618806
O96017	CHEK2	FHA	O96017	CHEK2	T	68	GTLSSLETVSTQELYSIPEDQ	pS/pT	Homo sapiens	11901158;19782031
Q5PSV9	Mdc1	FHA	Q9Z265	Chek2	T	68	SSQSSHSSSGTLSSLETVSTQ	pS/pT	Mus musculus	12607004
P39521	FHL1	FHA	P39520	IFH1	T	681	ETVVYVDDESTDEDDNLPPPS	pS/pT	Saccharomyces cerevisiae	27321754
O76064	RNF8	FHA	Q14676	MDC1	T	699	GDSEDLDLQATQCFLENQGLE	pS/pT	Homo sapiens	18001825;19481982
O43070	nbs1	FHA	O74986	ctp1	T	78	SSNTIQELDSTTDEDEIPGSD	pS/pT	Schizosaccharomyces pombe	20421724
O43070	nbs1	FHA	O74986	ctp1	T	79	SNTIQELDSTTDEDEIPGSDT	pS/pT	Schizosaccharomyces pombe	20421724
P46014	KAPP	FHA	Q9SYQ8	CLV1	T	868	YGYIAPEYAYTLKVDEKSDVY	pS/pT	Arabidopsis thaliana	16042389
O43070	nbs1	FHA	O74986	ctp1	T	89	TDEDEIPGSDTVDEEDPSLNA	pS/pT	Schizosaccharomyces pombe	19804756
Q96CG3	TIFA	FHA	Q96CG3	TIFA	T	9	**MTSFEDADTEETVTCLQMT	pS/pT	Homo sapiens	22566686
P39009	DUN1	FHA	P46946	SAE2	T	90	GEQDSEDFILTQFDEDIKKES	pS/pT	Saccharomyces cerevisiae	25762720
P33301	XRS2	FHA	P46946	SAE2	T	90	GEQDSEDFILTQFDEDIKKES	pS/pT	Saccharomyces cerevisiae	25762720
P38823	DMA1	FHA	P46946	SAE2	T	90	GEQDSEDFILTQFDEDIKKES	pS/pT	Saccharomyces cerevisiae	25762720
P53924	DMA2	FHA	P46946	SAE2	T	90	GEQDSEDFILTQFDEDIKKES	pS/pT	Saccharomyces cerevisiae	25762720
P22216	RAD53	FHA	P46946	SAE2	T	90	GEQDSEDFILTQFDEDIKKES	pS/pT	Saccharomyces cerevisiae	25762720
Q14676	MDC1	FHA	Q14676	MDC1	T	98	ILRDCGSLNGTQILRPPKVLS	pS/pT	Homo sapiens	21705321;22234878
Q12972	PPP1R8	FHA	O75533	SF3B1	T	244	ETPGRAKGSETPGATPGSKIW	pS/pT	Homo sapiens	12105215
Q14676	MDC1	FHA	O96017	CHEK2	T	68	GTLSSLETVSTQELYSIPEDQ	pS/pT	Homo sapiens	12607004
Q12972	PPP1R8	FHA	O75533	SF3B1	T	248	RAKGSETPGATPGSKIWDPTP	pS/pT	Homo sapiens	12105215
Q12972	PPP1R8	FHA	O75533	SF3B1	T	313	TPGHGSGWAETPRTDRGGDSI	pS/pT	Homo sapiens	12105215
O96017	CHEK2	FHA	O94915	FRYL	T	482	TTGVILPSGNTLRVKKIFLNK	pS/pT	Homo sapiens	26119529
O96017	CHEK2	FHA	O94915	FRYL	S	1941	LGYNSNARSNSLRLSLIGDRR	pS/pT	Homo sapiens	26119529
O96017	CHEK2	FHA	O94915	FRYL	S	1945	SNARSNSLRLSLIGDRRGDRR	pS/pT	Homo sapiens	26119529
O96017	CHEK2	FHA	O94915	FRYL	S	2272	IPKTYGGDTGSPEISFTKIFN	pS/pT	Homo sapiens	26119529
O96017	CHEK2	FHA	O43865	AHCYL1	S	2	*********MSMPDAMPLPGV	pS/pT	Homo sapiens	26119529
O96017	CHEK2	FHA	O43865	AHCYL1	S	29	AKEIEDAEKYSFMATVTKAPK	pS/pT	Homo sapiens	26119529
O96017	CHEK2	FHA	Q9UKA4	AKAP11	S	18	HMKTKASVRKSFSEDVFQSVK	pS/pT	Homo sapiens	26119529
O96017	CHEK2	FHA	Q9UKA4	AKAP11	T	1100	KVRDRNVIPDTPPSTPLVPSR	pS/pT	Homo sapiens	26119529
O96017	CHEK2	FHA	Q12802	AKAP13	S	1363	AEDEVDFRASSISEEVAVGSI	pS/pT	Homo sapiens	26119529
O96017	CHEK2	FHA	Q96B36	AKT1S1	S	187	TQQYAKSLPVSVPVWGFKEKR	pS/pT	Homo sapiens	26119529
O96017	CHEK2	FHA	Q9H1A4	ANAPC1	S	343	SSPSLHSRSPSISNMAALSRA	pS/pT	Homo sapiens	26119529
O96017	CHEK2	FHA	Q9H1A4	ANAPC1	S	688	TRNFDFEGSLSPVIAPKKARP	pS/pT	Homo sapiens	26119529
O96017	CHEK2	FHA	O75179	ANKRD17	S	1457	RQAAEANKNASILLEELDLEK	pS/pT	Homo sapiens	26119529
O96017	CHEK2	FHA	Q9NSI6	BRWD1	S	696	ETPRRGFRRLSLDIQSPPNIG	pS/pT	Homo sapiens	26119529
O96017	CHEK2	FHA	Q9NSI6	BRWD1	S	1943	ATAANKIKLMSDVEDVSLENV	pS/pT	Homo sapiens	26119529
O96017	CHEK2	FHA	O43683	BUB1	S	618	STPFHKLPVESVHILEDKENV	pS/pT	Homo sapiens	26119529
O96017	CHEK2	FHA	Q8NG31	KNL1	S	1039	GESDRLVANDSQLTPLEEWSN	pS/pT	Homo sapiens	26119529
O96017	CHEK2	FHA	Q8NG31	KNL1	S	1076	ATCKNIKDVQSPGFLNEPLSS	pS/pT	Homo sapiens	26119529
O96017	CHEK2	FHA	Q9UK58	CCNL1	S	342	GGFSPASKPSSPREVKAEEKS	pS/pT	Homo sapiens	26119529
O96017	CHEK2	FHA	Q9UJX2	CDC23	T	562	QILQLRNQGETPTTEVPAPFF	pS/pT	Homo sapiens	26119529
O96017	CHEK2	FHA	Q9UJX2	CDC23	S	576	EVPAPFFLPASLSANNTPTRR	pS/pT	Homo sapiens	26119529
O96017	CHEK2	FHA	Q9UJX2	CDC23	S	593	PTRRVSPLNLSSVTP******	pS/pT	Homo sapiens	26119529
O96017	CHEK2	FHA	Q9UJX2	CDC23	T	596	RVSPLNLSSVTP*********	pS/pT	Homo sapiens	26119529
O96017	CHEK2	FHA	Q6P1J9	CDC73	S	212	DDDITALKQRSFVDAEVDVTR	pS/pT	Homo sapiens	26119529
O96017	CHEK2	FHA	P49454	CENPF	T	253	ASYFSGEQEVTPSRSTLQIGK	pS/pT	Homo sapiens	26119529
O96017	CHEK2	FHA	P49454	CENPF	S	1750	QGSSECISELSFSGPNALVPM	pS/pT	Homo sapiens	26119529
O96017	CHEK2	FHA	Q9Y4F5	CEP170B	S	597	MIDQVFGVLESPELSRASSAT	pS/pT	Homo sapiens	26119529
O96017	CHEK2	FHA	Q9Y4F5	CEP170B	S	655	AEHQGLPVPGSPGGQKWVSRW	pS/pT	Homo sapiens	26119529
O96017	CHEK2	FHA	Q9Y4F5	CEP170B	T	1304	ARSRAPGPRDTDDDEEEPDPY	pS/pT	Homo sapiens	26119529
O96017	CHEK2	FHA	Q9Y4F5	CEP170B	S	1545	GLGKGRVAAQSPPSPASAEAL	pS/pT	Homo sapiens	26119529
O96017	CHEK2	FHA	Q9Y4F5	CEP170B	S	1548	KGRVAAQSPPSPASAEALLPA	pS/pT	Homo sapiens	26119529
O96017	CHEK2	FHA	Q9Y4F5	CEP170B	S	1574	FPQRASCGPPSLPDPTFLPDA	pS/pT	Homo sapiens	26119529
O96017	CHEK2	FHA	Q9HCK8	CHD8	S	1420	TLKDDDLVEFSDLESEDDERP	pS/pT	Homo sapiens	26119529
O96017	CHEK2	FHA	Q9HCK8	CHD8	S	1424	DDLVEFSDLESEDDERPRSRR	pS/pT	Homo sapiens	26119529
O96017	CHEK2	FHA	Q9HCK8	CHD8	S	2519	PGLRAPGYPSSPVTTASGTTL	pS/pT	Homo sapiens	26119529
O96017	CHEK2	FHA	Q9HAW4	CLSPN	S	723	LSVPKSLSSDSTLLLFKDSSS	pS/pT	Homo sapiens	26119529
O96017	CHEK2	FHA	Q9HAW4	CLSPN	S	839	LSEPSLPIEDSQDLYNASPEP	pS/pT	Homo sapiens	26119529
O96017	CHEK2	FHA	Q9HAW4	CLSPN	S	846	IEDSQDLYNASPEPKTLFLGA	pS/pT	Homo sapiens	26119529
O96017	CHEK2	FHA	Q9HAW4	CLSPN	S	945	ENMEELLNLCSGKFTSQDAST	pS/pT	Homo sapiens	26119529
O96017	CHEK2	FHA	Q9HAW4	CLSPN	S	1204	AEEEEEIGEDSQFMILAKKVT	pS/pT	Homo sapiens	26119529
O96017	CHEK2	FHA	O60716	CTNND1	S	4	*******MDDSEVESTASILA	pS/pT	Homo sapiens	26119529
O96017	CHEK2	FHA	O60716	CTNND1	S	349	LAQHERGSLASLDSLRKGGPP	pS/pT	Homo sapiens	26119529
O96017	CHEK2	FHA	O60716	CTNND1	T	869	SQSSHSYDDSTLPLIDRNQKS	pS/pT	Homo sapiens	26119529
O96017	CHEK2	FHA	Q9P2B4	CTTNBP2NL	S	563	GKVSSPLSPLSPGIKSPTIPR	pS/pT	Homo sapiens	26119529
O96017	CHEK2	FHA	Q9P2B4	CTTNBP2NL	S	568	PLSPLSPGIKSPTIPRAERGN	pS/pT	Homo sapiens	26119529
O96017	CHEK2	FHA	Q9UBU7	DBF4	T	273	KQTQVKLRIQTDGDKYGGTSI	pS/pT	Homo sapiens	26119529
O96017	CHEK2	FHA	Q9UBU7	DBF4	S	413	QETEKKLLFISEPIPHPSNEL	pS/pT	Homo sapiens	26119529
O96017	CHEK2	FHA	Q9GZR7	DDX24	S	287	TRTEAGAETRSPGKAEAESDA	pS/pT	Homo sapiens	26119529
O96017	CHEK2	FHA	Q9GZR7	DDX24	S	295	TRSPGKAEAESDALPDDTVIE	pS/pT	Homo sapiens	26119529
O96017	CHEK2	FHA	Q8TDM6	DLG5	S	962	LSSTAVPEKLSVYKKPKQRKS	pS/pT	Homo sapiens	26119529
O96017	CHEK2	FHA	Q8TDM6	DLG5	T	1183	PSVGTVPRSLTPSTTVSSILR	pS/pT	Homo sapiens	26119529
O96017	CHEK2	FHA	Q5QJE6	DNTTIP2	T	129	VSSVRKKPKVTPTKESYTEEI	pS/pT	Homo sapiens	26119529
O96017	CHEK2	FHA	Q5QJE6	DNTTIP2	S	253	QTSHLQARSLSEINKPNFYNN	pS/pT	Homo sapiens	26119529
O96017	CHEK2	FHA	Q8TEK3	DOT1L	S	1246	VNSSKWKSTFSPISDIGLAKS	pS/pT	Homo sapiens	26119529
O96017	CHEK2	FHA	O14640	DVL1	T	674	RELAAVPPELTGSRQSFQKAM	pS/pT	Homo sapiens	26119529
O96017	CHEK2	FHA	O14640	DVL1	S	676	LAAVPPELTGSRQSFQKAMGN	pS/pT	Homo sapiens	26119529
O96017	CHEK2	FHA	O14641	DVL2	T	364	CWDPSPQAYFTLPRNEPIQPI	pS/pT	Homo sapiens	26119529
O96017	CHEK2	FHA	O00559	EBAG9	S	36	ICRSGRGRKLSGDQITLPTTV	pS/pT	Homo sapiens	26119529
O96017	CHEK2	FHA	Q9BQI3	EIF2AK1	S	258	AIELPSLEVLSDQEEDREQCG	pS/pT	Homo sapiens	26119529
O96017	CHEK2	FHA	O60841	EIF5B	S	137	AKPKVEMYSGSDDDDDFNKLP	pS/pT	Homo sapiens	26119529
O96017	CHEK2	FHA	O60841	EIF5B	S	438	AQGVEVPSKDSLPKKRPIYED	pS/pT	Homo sapiens	26119529
O96017	CHEK2	FHA	P32519	ELF1	S	376	EVLRTVQPTQSPYPTQLFRTV	pS/pT	Homo sapiens	26119529
O96017	CHEK2	FHA	Q6PJG2	ELMSAN1	T	655	SERSFELPPYTPPPILSPVRE	pS/pT	Homo sapiens	26119529
O96017	CHEK2	FHA	Q6PJG2	ELMSAN1	S	661	LPPYTPPPILSPVREGSGLYF	pS/pT	Homo sapiens	26119529
O96017	CHEK2	FHA	Q6PJG2	ELMSAN1	T	704	TLLRTNSAEVTPPVLSVMGEA	pS/pT	Homo sapiens	26119529
O96017	CHEK2	FHA	Q6PJG2	ELMSAN1	T	715	PPVLSVMGEATPVSIEPRINV	pS/pT	Homo sapiens	26119529
O96017	CHEK2	FHA	Q2NKX8	ERCC6L	S	864	QEALQEDPLESFNYVLSKSTK	pS/pT	Homo sapiens	26119529
O96017	CHEK2	FHA	Q2NKX8	ERCC6L	S	872	LESFNYVLSKSTKADIGPNLD	pS/pT	Homo sapiens	26119529
O96017	CHEK2	FHA	Q8NC44	RETREG2	T	397	EEEEDVAAKETLLRLSSPLHF	pS/pT	Homo sapiens	26119529
O96017	CHEK2	FHA	Q5T0W9	FAM83B	S	388	NQINENWKRHSYAGEQPETVP	pS/pT	Homo sapiens	26119529
O96017	CHEK2	FHA	Q5T0W9	FAM83B	S	542	NALYTHSRLRSSLVFKPTLPE	pS/pT	Homo sapiens	26119529
O96017	CHEK2	FHA	Q5T0W9	FAM83B	S	543	ALYTHSRLRSSLVFKPTLPEQ	pS/pT	Homo sapiens	26119529
O96017	CHEK2	FHA	Q5T0W9	FAM83B	S	664	QQTENLLKRRSFPLFDNSKAN	pS/pT	Homo sapiens	26119529
O96017	CHEK2	FHA	A6ND36	FAM83G	S	4	*******MAFSQVQCLDDNHV	pS/pT	Homo sapiens	26119529
O96017	CHEK2	FHA	O95684	FGFR1OP	S	254	CPDEDDMEGDSFFDDPIPKPE	pS/pT	Homo sapiens	26119529
O96017	CHEK2	FHA	Q8IY81	FTSJ3	S	549	EDDADEALEISQAQLLFENRR	pS/pT	Homo sapiens	26119529
O96017	CHEK2	FHA	Q9UQC2	GAB2	S	543	NTVIDELPFKSPITKSWSRAN	pS/pT	Homo sapiens	26119529
O96017	CHEK2	FHA	Q08379	GOLGA2	S	937	ANQQGDLCEVSLAGSVEPAQG	pS/pT	Homo sapiens	26119529
O96017	CHEK2	FHA	P51610	HCFC1	S	1507	SVPPPEELQVSPGPRQQLPPR	pS/pT	Homo sapiens	26119529
O96017	CHEK2	FHA	Q92769	HDAC2	S	407	EDGEDPDKRISIRASDKRIAC	pS/pT	Homo sapiens	26119529
O96017	CHEK2	FHA	O95714	HERC2	S	1577	DDEEKIGNEESDLEEACILPH	pS/pT	Homo sapiens	26119529
O96017	CHEK2	FHA	O95714	HERC2	S	2928	EDLAAVPFLASDNEEEEDEKG	pS/pT	Homo sapiens	26119529
O96017	CHEK2	FHA	O43719	HTATSF1	S	403	RAGPSRARHFSEHPSTSKMNA	pS/pT	Homo sapiens	26119529
O96017	CHEK2	FHA	O43719	HTATSF1	S	642	DTYEKVFDDESDEKEDEEYAD	pS/pT	Homo sapiens	26119529
O96017	CHEK2	FHA	Q14573	ITPR3	S	2670	LGFVDVQNCISR*********	pS/pT	Homo sapiens	26119529
O96017	CHEK2	FHA	Q14678	KANK1	S	325	NVCGVRKRSYSAGNASQLEQL	pS/pT	Homo sapiens	26119529
O96017	CHEK2	FHA	Q9Y597	KCTD3	T	608	QCDLSTSRCATPNISPATSVV	pS/pT	Homo sapiens	26119529
O96017	CHEK2	FHA	Q9Y2F5	ICE1	S	1712	AASASERVVPSPLQFCAATPK	pS/pT	Homo sapiens	26119529
O96017	CHEK2	FHA	Q9Y2F5	ICE1	S	1903	AVSAVSQLPLSPKETVESHDK	pS/pT	Homo sapiens	26119529
O96017	CHEK2	FHA	Q9P206	KIAA1522	S	1030	EEKMGLPGSDSQKELA*****	pS/pT	Homo sapiens	26119529
O96017	CHEK2	FHA	Q6PKG0	LARP1	S	824	MPRKRKTRHSSNPPLESHVGW	pS/pT	Homo sapiens	26119529
O96017	CHEK2	FHA	O95819	MAP4K4	S	830	DVESEPAMTPSKEGTLIVRQT	pS/pT	Homo sapiens	26119529
O96017	CHEK2	FHA	O95819	MAP4K4	S	855	STLQKHKSSSSFTPFIDPRLL	pS/pT	Homo sapiens	26119529
O96017	CHEK2	FHA	O95819	MAP4K4	S	1238	FMTLGRTSLLSW*********	pS/pT	Homo sapiens	26119529
O96017	CHEK2	FHA	Q8IWC1	MAP7D3	S	524	NRQIQKNCPPSPLPLISKQSP	pS/pT	Homo sapiens	26119529
O96017	CHEK2	FHA	P28482	MAPK1	T	185	DPDHDHTGFLTEYVATRWYRA	pS/pT	Homo sapiens	26119529
O96017	CHEK2	FHA	Q14676	MDC1	T	331	AQPFGFIDSDTDAEEERIPAT	pS/pT	Homo sapiens	26119529
O96017	CHEK2	FHA	Q14676	MDC1	S	397	QAVPLEKSQASMVINSDTDDE	pS/pT	Homo sapiens	26119529
O96017	CHEK2	FHA	Q14676	MDC1	S	485	TKIRALVRAHSEKDQPPFGDS	pS/pT	Homo sapiens	26119529
O96017	CHEK2	FHA	Q14676	MDC1	S	598	TASVVADVRKSQLPAEGDAGA	pS/pT	Homo sapiens	26119529
O96017	CHEK2	FHA	Q14676	MDC1	S	793	RAIPGDQHPESPVHTEPMGIQ	pS/pT	Homo sapiens	26119529
O96017	CHEK2	FHA	Q14676	MDC1	T	1466	QPSTSTDQPVTPEPTSQATRG	pS/pT	Homo sapiens	26119529
O96017	CHEK2	FHA	Q14676	MDC1	S	1775	ESLTAIPEPASPQLLETPIHA	pS/pT	Homo sapiens	26119529
O96017	CHEK2	FHA	Q14676	MDC1	T	1781	PEPASPQLLETPIHASQIQKV	pS/pT	Homo sapiens	26119529
O96017	CHEK2	FHA	Q7RTP6	MICAL3	S	1134	EGEAELELRVSEDEEKLPASP	pS/pT	Homo sapiens	26119529
O96017	CHEK2	FHA	Q7RTP6	MICAL3	S	1143	VSEDEEKLPASPKHQERGPSQ	pS/pT	Homo sapiens	26119529
O96017	CHEK2	FHA	Q8N4C8	MINK1	S	763	ASHGHLPQAGSLERNRVGVSS	pS/pT	Homo sapiens	26119529
O96017	CHEK2	FHA	P46013	MKI67	T	1923	EEKDINTFVGTPVEKLDLLGN	pS/pT	Homo sapiens	26119529
O96017	CHEK2	FHA	P46013	MKI67	S	1937	KLDLLGNLPGSKRRPQTPKEK	pS/pT	Homo sapiens	26119529
O96017	CHEK2	FHA	P46013	MKI67	S	2135	LGKRDIVEELSALKQLTQTTH	pS/pT	Homo sapiens	26119529
O96017	CHEK2	FHA	P46013	MKI67	S	2528	DSKSIKAFKESPKQILDPAAS	pS/pT	Homo sapiens	26119529
O96017	CHEK2	FHA	Q9ULH7	MRTFB	S	924	LPIKEEPSPISKMRPVTASIT	pS/pT	Homo sapiens	26119529
O96017	CHEK2	FHA	P33981	TTK	T	33	IKNKFKNEDLTDELSLNKISA	pS/pT	Homo sapiens	26119529
O96017	CHEK2	FHA	P33981	TTK	S	281	FGRVPVNLLNSPDCDVKTDDS	pS/pT	Homo sapiens	26119529
O96017	CHEK2	FHA	P33981	TTK	S	393	NQKQWQSKRKSECINQNPAAS	pS/pT	Homo sapiens	26119529
O96017	CHEK2	FHA	P33981	TTK	T	453	KWFDPKSICKTPSSNTLDDYM	pS/pT	Homo sapiens	26119529
O96017	CHEK2	FHA	Q765P7	MTSS2	S	601	VPVKTPTVPDSPGYMGPTRAG	pS/pT	Homo sapiens	26119529
O96017	CHEK2	FHA	Q765P7	MTSS2	S	634	SPLAPDLAKASPKRLSLPNTA	pS/pT	Homo sapiens	26119529
O96017	CHEK2	FHA	Q765P7	MTSS2	S	639	DLAKASPKRLSLPNTAWGSPS	pS/pT	Homo sapiens	26119529
O96017	CHEK2	FHA	Q9BQG0	MYBBP1A	S	1314	LVIRSPSLLQSGAKKKAQVRK	pS/pT	Homo sapiens	26119529
O96017	CHEK2	FHA	Q8NEY1	NAV1	S	90	PPASNLRKQKSLTNLSFLTDS	pS/pT	Homo sapiens	26119529
O96017	CHEK2	FHA	Q8NEY1	NAV1	S	1000	SAKGQLTNIVSPTAATTPRIT	pS/pT	Homo sapiens	26119529
O96017	CHEK2	FHA	Q8NEY1	NAV1	S	1014	ATTPRITRSNSIPTHEAAFEL	pS/pT	Homo sapiens	26119529
O96017	CHEK2	FHA	O75376	NCOR1	S	1472	TLHEAPKAQLSPGIYDDTSAR	pS/pT	Homo sapiens	26119529
O96017	CHEK2	FHA	P57740	NUP107	S	4	*******MDRSGFGEISSPVI	pS/pT	Homo sapiens	26119529
O96017	CHEK2	FHA	P57740	NUP107	S	37	SAQKRVLLQASQDENFGNTTP	pS/pT	Homo sapiens	26119529
O96017	CHEK2	FHA	Q8WUM0	NUP133	S	41	TASRKGLPLGSAVSSPVLFSP	pS/pT	Homo sapiens	26119529
O96017	CHEK2	FHA	Q8WUM0	NUP133	S	45	KGLPLGSAVSSPVLFSPVGRR	pS/pT	Homo sapiens	26119529
O96017	CHEK2	FHA	Q8WUM0	NUP133	S	72	GTPTRMFPHHSITESVNYDVK	pS/pT	Homo sapiens	26119529
O96017	CHEK2	FHA	P49790	NUP153	S	203	DKDITVSKNTSLPPLWSPEAE	pS/pT	Homo sapiens	26119529
O96017	CHEK2	FHA	P49790	NUP153	S	209	SKNTSLPPLWSPEAERSHSLS	pS/pT	Homo sapiens	26119529
O96017	CHEK2	FHA	P52948	NUP98	S	839	TDKTSRCLIKSPDRLADINYE	pS/pT	Homo sapiens	26119529
O96017	CHEK2	FHA	P52948	NUP98	S	997	NPHVLQIMKASLLTDEEDVDM	pS/pT	Homo sapiens	26119529
O96017	CHEK2	FHA	P52948	NUP98	T	1000	VLQIMKASLLTDEEDVDMALD	pS/pT	Homo sapiens	26119529
O96017	CHEK2	FHA	P52948	NUP98	S	1060	QSKFTSGAFLSPSVSVQECRT	pS/pT	Homo sapiens	26119529
O96017	CHEK2	FHA	Q86SQ0	PHLDB2	S	334	YVSSTLSVPASPRVARKMLLA	pS/pT	Homo sapiens	26119529
O96017	CHEK2	FHA	Q86SQ0	PHLDB2	S	384	DRVFATRRNFSCGSVEFDEAD	pS/pT	Homo sapiens	26119529
O96017	CHEK2	FHA	Q86SQ0	PHLDB2	S	387	FATRRNFSCGSVEFDEADLES	pS/pT	Homo sapiens	26119529
O96017	CHEK2	FHA	Q86SQ0	PHLDB2	S	501	EESVFEEALMSPDTRYRCHRK	pS/pT	Homo sapiens	26119529
O96017	CHEK2	FHA	Q86SQ0	PHLDB2	S	513	DTRYRCHRKDSLPDADLASCG	pS/pT	Homo sapiens	26119529
O96017	CHEK2	FHA	Q86SQ0	PHLDB2	T	574	ESSYLSILPKTPEGISEEQRS	pS/pT	Homo sapiens	26119529
O96017	CHEK2	FHA	Q86SQ0	PHLDB2	T	898	QHKEGLYLSDTLPRKKTTSSI	pS/pT	Homo sapiens	26119529
O96017	CHEK2	FHA	Q9P1Y6	PHRF1	S	973	VTVVEPEAPPSPDVLQAATHR	pS/pT	Homo sapiens	26119529
O96017	CHEK2	FHA	Q9P1Y6	PHRF1	S	1202	PERKGAVREASPAPLAQGEPG	pS/pT	Homo sapiens	26119529
O96017	CHEK2	FHA	Q9NWS0	PIH1D1	S	173	RMMKNRPFMGSISQQNIRSEQ	pS/pT	Homo sapiens	26119529
O96017	CHEK2	FHA	Q8TF01	PNISR	S	313	ASSGKVTRSPSPVPQEEHSDP	pS/pT	Homo sapiens	26119529
O96017	CHEK2	FHA	Q8IY17	PNPLA6	S	446	FDMAYERGRISVSLQEEASGG	pS/pT	Homo sapiens	26119529
O96017	CHEK2	FHA	Q86W92	PPFIBP1	S	534	SFGRGFFKIKSNKRTASAPNL	pS/pT	Homo sapiens	26119529
O96017	CHEK2	FHA	Q9BXF6	RAB11FIP5	S	176	IQFTRNNLSASMFDLSMKDKP	pS/pT	Homo sapiens	26119529
O96017	CHEK2	FHA	Q9H0H5	RACGAP1	S	628	NLGRQGNFFASPMLK******	pS/pT	Homo sapiens	26119529
O96017	CHEK2	FHA	Q9NS91	RAD18	S	322	MRLEASKLNESVMVFTKDQTE	pS/pT	Homo sapiens	26119529
O96017	CHEK2	FHA	O60216	RAD21	S	153	ITMREEVGNISILQENDFGDF	pS/pT	Homo sapiens	26119529
O96017	CHEK2	FHA	Q6GYQ0	RALGAPA1	T	754	EKARSIVRQKTVDIDDAQILP	pS/pT	Homo sapiens	26119529
O96017	CHEK2	FHA	Q6GYQ0	RALGAPA1	S	773	LPRSTRVRHFSQSEETGNEVF	pS/pT	Homo sapiens	26119529
O96017	CHEK2	FHA	Q6GYQ0	RALGAPA1	S	860	GNASTMTRRGSSPGSLEIPKD	pS/pT	Homo sapiens	26119529
O96017	CHEK2	FHA	Q6GYQ0	RALGAPA1	S	861	NASTMTRRGSSPGSLEIPKDL	pS/pT	Homo sapiens	26119529
O96017	CHEK2	FHA	P49792	RANBP2	S	955	RFESPATGILSPRGDDYFNYN	pS/pT	Homo sapiens	26119529
O96017	CHEK2	FHA	P49792	RANBP2	S	2263	VRKNLFRFGESTTGFNFSFKS	pS/pT	Homo sapiens	26119529
O96017	CHEK2	FHA	Q9NS23	RASSF1	S	2	*********MSGEPELIELRE	pS/pT	Homo sapiens	26119529
O96017	CHEK2	FHA	P52756	RBM5	S	624	RGLVAAYSGDSDNEEELVERL	pS/pT	Homo sapiens	26119529
O96017	CHEK2	FHA	Q2KHR2	RFX7	S	1081	SPAVHRQRNLSGSTLYPVSNI	pS/pT	Homo sapiens	26119529
O96017	CHEK2	FHA	O14715	RGPD8	S	128	VERAAKLFPGSPAIYKLKEQL	pS/pT	Homo sapiens	26119529
O96017	CHEK2	FHA	Q6R327	RICTOR	S	1162	TVQKTLQLETSFMGNKHIEDT	pS/pT	Homo sapiens	26119529
O96017	CHEK2	FHA	Q5UIP0	RIF1	S	1403	ISADQMVNEDSQVQITPNQKT	pS/pT	Homo sapiens	26119529
O96017	CHEK2	FHA	Q5UIP0	RIF1	S	2144	SELIIEDNNASPQKLRELDPS	pS/pT	Homo sapiens	26119529
O96017	CHEK2	FHA	Q5UIP0	RIF1	S	2161	LDPSLVSANDSPSGMQTRCVW	pS/pT	Homo sapiens	26119529
O96017	CHEK2	FHA	Q5UIP0	RIF1	S	2172	PSGMQTRCVWSPLASPSTSIL	pS/pT	Homo sapiens	26119529
O96017	CHEK2	FHA	Q5UIP0	RIF1	S	2205	SSPVNKVRRVSFADPIYQAGL	pS/pT	Homo sapiens	26119529
O96017	CHEK2	FHA	Q5UIP0	RIF1	S	2339	TIGDLSTLTASEIKTLPIRSP	pS/pT	Homo sapiens	26119529
O96017	CHEK2	FHA	Q96TC7	RMDN3	S	77	RAVPGGAGDASVLPSLPREGQ	pS/pT	Homo sapiens	26119529
O96017	CHEK2	FHA	Q9H9A7	RMI1	S	225	DLVVSVIPNNSNENIPRVTDV	pS/pT	Homo sapiens	26119529
O96017	CHEK2	FHA	Q6ZNA4	RNF111	T	386	RQNAAEVVDLTVDEDEPTVVP	pS/pT	Homo sapiens	26119529
O96017	CHEK2	FHA	P83731	RPL24	T	83	RRAVKFQRAITGASLADIMAK	pS/pT	Homo sapiens	26119529
O96017	CHEK2	FHA	P05387	RPLP2	S	105	KDEKKEESEESDDDMGFGLFD	pS/pT	Homo sapiens	26119529
O96017	CHEK2	FHA	Q14151	SAFB2	S	207	NFKVTPDIEESLLEPENEKIL	pS/pT	Homo sapiens	26119529
O96017	CHEK2	FHA	Q9UHR5	SAP30BP	S	18	LSSLAVYAEDSEPESDGEAGI	pS/pT	Homo sapiens	26119529
O96017	CHEK2	FHA	Q9UHR5	SAP30BP	S	22	AVYAEDSEPESDGEAGIEAVG	pS/pT	Homo sapiens	26119529
O96017	CHEK2	FHA	Q14160	SCRIB	S	1378	PQAEGPPKRVSLVGADDLRKM	pS/pT	Homo sapiens	26119529
O96017	CHEK2	FHA	Q9UPS6	SETD1B	T	1558	ELLLLPGQPQTPVFPSTHDPR	pS/pT	Homo sapiens	26119529
O96017	CHEK2	FHA	Q9H4L7	SMARCAD1	S	146	PTMARRNDDISELEDLSELED	pS/pT	Homo sapiens	26119529
O96017	CHEK2	FHA	O60271	SPAG9	S	203	HSRIRKERPISLGIFPLPAGD	pS/pT	Homo sapiens	26119529
O96017	CHEK2	FHA	O60271	SPAG9	T	217	FPLPAGDGLLTPDAQKGGETP	pS/pT	Homo sapiens	26119529
O96017	CHEK2	FHA	O60271	SPAG9	S	311	FVKVTDAPNKSEISKHIEVQV	pS/pT	Homo sapiens	26119529
O96017	CHEK2	FHA	O60271	SPAG9	S	314	VTDAPNKSEISKHIEVQVAQE	pS/pT	Homo sapiens	26119529
O96017	CHEK2	FHA	O60271	SPAG9	T	423	LILENTQLLETKNALNIVKND	pS/pT	Homo sapiens	26119529
O96017	CHEK2	FHA	O60271	SPAG9	S	710	TRDGGSVVGASVFYKDVAGLD	pS/pT	Homo sapiens	26119529
O96017	CHEK2	FHA	P28290	ITPRID2	S	739	KAGYPLRRSQSLPTTLLSPVR	pS/pT	Homo sapiens	26119529
O96017	CHEK2	FHA	O43815	STRN	S	245	KFLESAAADFSDEDEDDDVDG	pS/pT	Homo sapiens	26119529
O96017	CHEK2	FHA	Q9H7C4	SYNC	S	325	GHFLQESRRLSAQFENLMAES	pS/pT	Homo sapiens	26119529
O96017	CHEK2	FHA	Q9HCD6	TANC2	S	268	IPLYLMPRPNSVAATSSAHLE	pS/pT	Homo sapiens	26119529
O96017	CHEK2	FHA	Q9HCD6	TANC2	S	1452	SPPSSPPHRDSAYISSSPLGS	pS/pT	Homo sapiens	26119529
O96017	CHEK2	FHA	Q13428	TCOF1	S	111	ATPRLASTNSSVLGADLPSSM	pS/pT	Homo sapiens	26119529
O96017	CHEK2	FHA	Q13428	TCOF1	T	173	PSANTTLVSETEEEGSVPAFG	pS/pT	Homo sapiens	26119529
O96017	CHEK2	FHA	Q13428	TCOF1	S	503	NAAQVKPLGKSPQVKPASTMG	pS/pT	Homo sapiens	26119529
O96017	CHEK2	FHA	O94876	TMCC1	S	382	IASLIRNKFGSADNIPNLKDS	pS/pT	Homo sapiens	26119529
O96017	CHEK2	FHA	P82094	TMF1	S	328	CSSDAFERIDSFSVQSLDSRS	pS/pT	Homo sapiens	26119529
O96017	CHEK2	FHA	Q92547	TOPBP1	S	1002	TYNPKMSLDISAVQDGRLCNS	pS/pT	Homo sapiens	26119529
O96017	CHEK2	FHA	Q12888	TP53BP1	S	557	DTEPMSPVLNSKFVPAENDSI	pS/pT	Homo sapiens	26119529
O96017	CHEK2	FHA	P12270	TPR	S	2155	RTDGFAEAIHSPQVAGVPRFR	pS/pT	Homo sapiens	26119529
O96017	CHEK2	FHA	Q9ULW0	TPX2	T	72	RKANLQQAIVTPLKPVDNTYY	pS/pT	Homo sapiens	26119529
O96017	CHEK2	FHA	O75962	TRIO	S	2440	PDAPAKDARASLGTLPLGKPR	pS/pT	Homo sapiens	26119529
O96017	CHEK2	FHA	O75962	TRIO	S	2455	PLGKPRAGAASPLNSPLSSAV	pS/pT	Homo sapiens	26119529
O96017	CHEK2	FHA	Q9C0C9	UBE2O	S	441	SPEETPDGSASPVEMQDEGAE	pS/pT	Homo sapiens	26119529
O96017	CHEK2	FHA	Q5T4S7	UBR4	S	3860	TFTASQYRALSVLGCGHTSST	pS/pT	Homo sapiens	26119529
O96017	CHEK2	FHA	O95071	UBR5	S	110	RTSRPGRTSDSPWFLSGSETL	pS/pT	Homo sapiens	26119529
O96017	CHEK2	FHA	O95071	UBR5	S	2369	DRDRDFRRQLSIDTRPFRPAS	pS/pT	Homo sapiens	26119529
O96017	CHEK2	FHA	O94763	URI1	S	442	DDRRGVLRSISCEEATCSDTS	pS/pT	Homo sapiens	26119529
O96017	CHEK2	FHA	Q70CQ2	USP34	S	98	INIDSTWQDESNQAEEPLNID	pS/pT	Homo sapiens	26119529
O96017	CHEK2	FHA	Q70CQ2	USP34	S	2407	MEDGSDDMDTSVEDIGGRSCV	pS/pT	Homo sapiens	26119529
O96017	CHEK2	FHA	Q70CQ2	USP34	S	2503	EEEEEEEDILSLAEEKYRPAA	pS/pT	Homo sapiens	26119529
O96017	CHEK2	FHA	P16989	YBX3	S	2	*********MSEAGEATTTTT	pS/pT	Homo sapiens	26119529
O96017	CHEK2	FHA	P16989	YBX3	S	134	KKNNPRKYLRSVGDGETVEFD	pS/pT	Homo sapiens	26119529
O96017	CHEK2	FHA	Q14966	ZNF638	S	383	YQSQADIPIRSPFGIVKASWL	pS/pT	Homo sapiens	26119529
O60934	NBN	FHA	Q14676	MDC1	S	218	LGPPFAFNLNSDTDVEEGQQP	pS/pT	Homo sapiens	18411307
O60934	NBN	FHA	Q14676	MDC1	T	220	PPFAFNLNSDTDVEEGQQPAT	pS/pT	Homo sapiens	18411307
O60934	NBN	FHA	Q14676	MDC1	S	299	LERSQPPGEDSDTDVDDDSRP	pS/pT	Homo sapiens	18411307
O60934	NBN	FHA	Q14676	MDC1	T	301	RSQPPGEDSDTDVDDDSRPPG	pS/pT	Homo sapiens	18411307
O60934	NBN	FHA	Q14676	MDC1	S	376	LAHLQESQAGSDTDVEEGKAP	pS/pT	Homo sapiens	18411307
O60934	NBN	FHA	Q14676	MDC1	T	378	HLQESQAGSDTDVEEGKAPQA	pS/pT	Homo sapiens	18411307
O60934	NBN	FHA	Q14676	MDC1	S	402	EKSQASMVINSDTDDEEEVSA	pS/pT	Homo sapiens	18411307
O60934	NBN	FHA	Q14676	MDC1	T	404	SQASMVINSDTDDEEEVSAAL	pS/pT	Homo sapiens	18411307
O60934	NBN	FHA	Q14676	MDC1	S	453	QRSQTTTERDSDTDVEEEELP	pS/pT	Homo sapiens	18411307
O60934	NBN	FHA	Q14676	MDC1	T	455	SQTTTERDSDTDVEEEELPVE	pS/pT	Homo sapiens	18411307
O43070	nbs1	FHA	O14079	mdb1	S	216	DGQHVEGDHSSDTEEEVVSED	pS/pT	Schizosaccharomyces pombe	30295604
O43070	nbs1	FHA	O14079	mdb1	T	218	QHVEGDHSSDTEEEVVSEDQK	pS/pT	Schizosaccharomyces pombe	30295604
Q96T60	PNKP	FHA	Q13426	XRCC4	S	232	TADRDPVYDESTDEESENQTD	pS/pT	Homo sapiens	28453785
Q96T60	PNKP	FHA	Q13426	XRCC4	T	233	ADRDPVYDESTDEESENQTDL	pS/pT	Homo sapiens	28453785
Q92793	CREBBP	KIX	P16220	CREB1	S	133	KRREILSRRPSYRKILNDLSS	pS/pT	Homo sapiens	25404345
P45481	Crebbp	KIX	Q04207	Rela	S	276	VRVSMQLRRPSDRELSEPMEF	pS/pT	Mus musculus	24019758;9660950
P45481	Crebbp	KIX	Q01147	Creb1	S	133	KRREILSRRPSYRKILNDLSS	pS/pT	Mus musculus	9413984
P45481	Crebbp	KIX	Q04207	Rela	S	467	TDPGVFTDLASVDNSEFQQLL	pS/pT	Mus musculus	24019758
P53350	PLK1	PBD	P30291	WEE1	S	123	SWEEEGFGSSSPVKSPAAPYF	pS/pT	Homo sapiens	16085715
P52304	polo	PBD	Q23973	mtrm	S	124	EPEREIKSCSSPDTCSDDSNM	pS/pT	Drosophila melanogaster	23479640
P53350	PLK1	PBD	P54132	BLM	S	144	TALKKLEFSSSPDSLSTINDW	pS/pT	Homo sapiens	16864798
P32562	CDC5	PBD	Q12158	MCD1	S	183	DTSLEVGRRFSPDEDFEHNNL	pS/pT	Saccharomyces cerevisiae	27325700
P32562	CDC5	PBD	Q12158	MCD1	S	194	PDEDFEHNNLSSMNLDFDIEE	pS/pT	Saccharomyces cerevisiae	27325700
P32562	CDC5	PBD	Q12158	MCD1	S	195	DEDFEHNNLSSMNLDFDIEEG	pS/pT	Saccharomyces cerevisiae	27325700
P32562	CDC5	PBD	Q12158	MCD1	S	219	SKSWEEGTRQSSRNFDTHENY	pS/pT	Saccharomyces cerevisiae	27325700
P32562	CDC5	PBD	Q12158	MCD1	S	220	KSWEEGTRQSSRNFDTHENYI	pS/pT	Saccharomyces cerevisiae	27325700
P32562	CDC5	PBD	P39723	SPC72	S	231	DKEEFLSLAQSSPAGSQLESR	pS/pT	Saccharomyces cerevisiae	18022565
P32562	CDC5	PBD	P39723	SPC72	S	232	KEEFLSLAQSSPAGSQLESRD	pS/pT	Saccharomyces cerevisiae	18022565
P53350	PLK1	PBD	P04637	TP53	S	315	KRALPNNTSSSPQPKKKPLDG	pS/pT	Homo sapiens	15744326
Q9H4B4	PLK3	PBD	Q99708	RBBP8	S	327	PQEELPTRVSSPVFGATSSIK	pS/pT	Homo sapiens	25267294
P53350	PLK1	PBD	P12830	CDH1	S	36	EPCHPGFDAESYTFTVPRRHL	pS/pT	Homo sapiens	23972993;11340163
Q07832	Plk1	PBD	Q91X51	Gorasp1	S	376	GSEFEISFPDSPGAQAQADHL	pS/pT	Mus musculus	15678101
P53350	PLK1	PBD	O00562	PITPNM1	S	382	NSNDFIDAFASPVEAEGTPEP	pS/pT	Homo sapiens	15125835
P53350	PLK1	PBD	Q14790	CASP8	S	387	EQPYLEMDLSSPQTRYIPDEA	pS/pT	Homo sapiens	24484936
P53350	PLK1	PBD	O14974	PPP1R12A	S	473	DTAGVTRSASSPRLSSSLDNK	pS/pT	Homo sapiens	18477460
P53350	PLK1	PBD	O43482	OIP5	S	48	EWDTQVVKGSSPLGPAGLGAE	pS/pT	Homo sapiens	22851512
P52304	polo	PBD	Q23973	mtrm	S	48	CSTPIFGNFRSPNLSPIENMG	pS/pT	Drosophila melanogaster	23479640
P52304	polo	PBD	Q23973	mtrm	S	52	IFGNFRSPNLSPIENMGTKGK	pS/pT	Drosophila melanogaster	23479640
P53350	PLK1	PBD	O95235	KIF20A	S	528	PSLHSFIKEHSLQVSPSLEKG	pS/pT	Homo sapiens	12939256
P53350	PLK1	PBD	Q08050	FOXM1	S	678	PPLESPQRLLSSEPLDLISVP	pS/pT	Homo sapiens	19160488
P53350	PLK1	PBD	Q9UBB4	ATXN10	S	77	DPSQVENLASSLQLITECFRC	pS/pT	Homo sapiens	21857149
P53350	PLK1	PBD	Q86XI2	NCAPG2	T	1010	DTPVHRGVLSTLIAGPVVEIS	pS/pT	Homo sapiens	25109385
P53350	PLK1	PBD	P30307	CDC25C	T	130	KCSPAQLLCSTPNGLDRGHRK	pS/pT	Homo sapiens	TreatmentofcellswiththemyosinII(MyoII)inhibitorblebbistatin
P53350	PLK1	PBD	O43482	OIP5	T	14	QPLRHRSRCATPPRGDFCGGT	pS/pT	Homo sapiens	22851512
Q07832	Plk1	PBD	Q8CDI2	Fbxo43	T	152	EDNFSPLVTSTIKTEDVVSNS	pS/pT	Mus musculus	26459104
P53350	PLK1	PBD	Q96FF9	CDCA5	T	159	LETLGSASTSTPGRRSCFGFE	pS/pT	Homo sapiens	21987589
Q07832	Plk1	PBD	Q8CDI2	Fbxo43	T	176	RLHFSQHKTSTIEDSKDNCGL	pS/pT	Mus musculus	26459104
P34331	plk-1	PBD	Q9XUB2	mex-5	T	186	STRTAPLTSSTPLPTSLEYET	pS/pT	Caenorhabditis elegans	18199581
Q9N2L7	plk-2	PBD	Q9XUB2	mex-5	T	186	STRTAPLTSSTPLPTSLEYET	pS/pT	Caenorhabditis elegans	18199581
P53350	PLK1	PBD	P62820	RAB1A	T	195	AEKSNVKIQSTPVKQSGGGCC	pS/pT	Homo sapiens	15678101
Q07832	Plk1	PBD	Q91X51	Gorasp1	T	220	KKPPGATPPGTPATTSQLTAF	pS/pT	Mus musculus	15678101
P53350	PLK1	PBD	Q7Z434	MAVS	T	234	SVSFQPLARSTPRASRLPGPT	pS/pT	Homo sapiens	19546225
Q07832	Plk1	PBD	Q9WU62	Incenp	T	388	PRSATKIAISTPTSKPAAAGQ	pS/pT	Mus musculus	16378098;19305416
P52304	polo	PBD	Q23973	mtrm	T	40	KVNTSNVRCSTPIFGNFRSPN	pS/pT	Drosophila melanogaster	23479640
P53350	PLK1	PBD	Q8NHV4	NEDD1	T	550	ICEPPINGSSTPNPKIASSVT	pS/pT	Homo sapiens	19509060
P53350	PLK1	PBD	O43683	BUB1	T	609	DFTSAAQLASTPFHKLPVESV	pS/pT	Homo sapiens	16760428;19305416
P53350	PLK1	PBD	O96017	CHEK2	T	68	GTLSSLETVSTQELYSIPEDQ	pS/pT	Homo sapiens	15876876
P53350	PLK1	PBD	Q71F23	CENPU	T	78	YETFDPPLHSTAIYADEEEFS	pS/pT	Homo sapiens	17081991;17188028;21525413
P53350	PLK1	PBD	O00562	PITPNM1	T	794	LEELEMLVPSTPTSTSGAFWK	pS/pT	Homo sapiens	15125835
P53350	PLK1	PBD	Q9UBB4	ATXN10	T	82	ENLASSLQLITECFRCLRNAC	pS/pT	Homo sapiens	21857149
P53350	PLK1	PBD	P30291	WEE1	S	53	EGSGHSTGEDSAFQEPDSPLP	pS/pT	Homo sapiens	16085715
P46934	NEDD4	WW	O43597	SPRY2	S	112	SARAPLSRSISTVSSGSRSST	pS/pT	Homo sapiens	19864419
Q5BIN5	PIN1	WW	P29473	NOS3	S	116	VLPRKLQTRPSPGPPPAEQLL	pS/pT	Bos taurus	27073025
P46934	NEDD4	WW	O43597	SPRY2	S	121	ISTVSSGSRSSTRTSTSSSSS	pS/pT	Homo sapiens	19864419
Q13526	PIN1	WW	P22736	NR4A1	S	152	STPSFQPPQLSPWDGSFGHFS	pS/pT	Homo sapiens	22789442
Q13526	PIN1	WW	Q14451	GRB7	S	194	NFAKYELFKSSPHSLFPEKMV	pS/pT	Homo sapiens	27658202
Q96PU5	NEDD4L	WW	P84022	SMAD3	S	204	HQMNHSMDAGSPNLSPNPMSP	pS/pT	Homo sapiens	21685363
P46937	YAP1	WW	Q15797	SMAD1	S	206	PGSSSSTYPHSPTSSDPGSPF	pS/pT	Homo sapiens	21685363
Q96PU5	NEDD4L	WW	P84022	SMAD3	S	208	HSMDAGSPNLSPNPMSPAHNN	pS/pT	Homo sapiens	21685363
Q9HCE7	SMURF1	WW	Q15797	SMAD1	S	210	SSTYPHSPTSSDPGSPFQMPA	pS/pT	Homo sapiens	21685363
Q13526	PIN1	WW	Q13761	RUNX3	S	214	LRMRVTPSTPSPRGSLSTTSH	pS/pT	Homo sapiens	22580604
P46937	YAP1	WW	Q15797	SMAD1	S	214	PHSPTSSDPGSPFQMPADTPP	pS/pT	Homo sapiens	21685363
Q9HCE7	SMURF1	WW	Q15797	SMAD1	S	214	PHSPTSSDPGSPFQMPADTPP	pS/pT	Homo sapiens	21685363;17676934
Q13526	PIN1	WW	P30307	CDC25C	S	216	VSRSGLYRSPSMPENLNRPRL	pS/pT	Homo sapiens	15744326
Q62940	Nedd4	WW	P08050	Gja1	S	279	NGCSSPTAPLSPMSPPGYKLV	pS/pT	Rattus norvegicus	16931598
Q62940	Nedd4	WW	P08050	Gja1	S	282	SSPTAPLSPMSPPGYKLVTGD	pS/pT	Rattus norvegicus	16931598
Q13526	PIN1	WW	P04637	TP53	S	315	KRALPNNTSSSPQPKKKPLDG	pS/pT	Homo sapiens	12397361;15744326
Q96J02	ITCH	WW	P61073	CXCR4	S	324	QHALTSVSRGSSLKILSKGKR	pS/pT	Homo sapiens	19116316
Q13526	PIN1	WW	Q00613	HSF1	S	326	GRPSSVDTLLSPTALIDSILR	pS/pT	Homo sapiens	24126052
Q13526	PIN1	WW	P04637	TP53	S	33	WKLLPENNVLSPLPSQAMDDL	pS/pT	Homo sapiens	12397361;15744326
Q13526	PIN1	WW	P68400	CSNK2A1	S	362	MSGISSVPTPSPLGPLAGSPV	pS/pT	Homo sapiens	11940573
Q13526	PIN1	WW	P14618	PKM	S	37	LEHMCRLDIDSPPITARNTGI	pS/pT	Homo sapiens	23178880
Q13526	PIN1	WW	P68400	CSNK2A1	S	370	TPSPLGPLAGSPVIAAANPLG	pS/pT	Homo sapiens	11940573
Q9NZC7	WWOX	WW	P04637	TP53	S	46	PSQAMDDLMLSPDDIEQWFTE	pS/pT	Homo sapiens	16219768
Q9NZC7	WWOX	WW	P15311	EZR	S	66	PTWLKLDKKVSAQEVRKENPL	pS/pT	Homo sapiens	16438931
Q13526	PIN1	WW	P06400	RB1	S	807	LRIPGGNIYISPLKSPYKISE	pS/pT	Homo sapiens	25675300
Q13526	PIN1	WW	P06400	RB1	S	811	GGNIYISPLKSPYKISEGLPT	pS/pT	Homo sapiens	25675300
Q13526	PIN1	WW	P84022	SMAD3	T	179	GIEPQSNIPETPPPGYLSEDG	pS/pT	Homo sapiens	19920136;21685360
Q8CFI0	Nedd4l	WW	Q8BUN5	Smad3	T	179	GIEPQSNIPETPPPGYLSEDG	pS/pT	Mus musculus	22045334
A2A5Z6	Smurf2	WW	Q8BUN5	Smad3	T	179	GIEPQSNIPETPPPGYLSEDG	pS/pT	Mus musculus	22045334
Q9HAU4	SMURF2	WW	P84022	SMAD3	T	179	GIEPQSNIPETPPPGYLSEDG	pS/pT	Homo sapiens	22045334
Q96PU5	NEDD4L	WW	P84022	SMAD3	T	179	GIEPQSNIPETPPPGYLSEDG	pS/pT	Homo sapiens	19917253;21685363
Q13526	PIN1	WW	Q13761	RUNX3	T	209	GDLERLRMRVTPSTPSPRGSL	pS/pT	Homo sapiens	22580604
Q13526	PIN1	WW	Q13761	RUNX3	T	212	ERLRMRVTPSTPSPRGSLSTT	pS/pT	Homo sapiens	22580604
Q9HAU4	SMURF2	WW	Q15796	SMAD2	T	220	IEPQSNYIPETPPPGYISEDG	pS/pT	Homo sapiens	22045334
Q13526	PIN1	WW	Q13761	RUNX3	T	231	TTSHFSSQPQTPIQGTSELNP	pS/pT	Homo sapiens	22580604
Q13526	PIN1	WW	P68400	CSNK2A1	T	344	MGSSSMPGGSTPVSSANMMSG	pS/pT	Homo sapiens	11940573
Q13526	PIN1	WW	P68400	CSNK2A1	T	360	NMMSGISSVPTPSPLGPLAGS	pS/pT	Homo sapiens	11940573
Q13526	PIN1	WW	P30307	CDC25C	T	48	SFTVCPDVPRTPVGKFLGDSA	pS/pT	Homo sapiens	15744326
Q13526	PIN1	WW	P30307	CDC25C	T	67	SANLSILSGGTPKRCLDLSNL	pS/pT	Homo sapiens	15744326
Q13526	PIN1	WW	Q13342	SP140	T	726	CHIPPVEAERTPWNCIFCRMK	pS/pT	Homo sapiens	24267382
Q13526	PIN1	WW	P04637	TP53	T	81	PPVAPAPAAPTPAAPAPAPSW	pS/pT	Homo sapiens	12397361;15744326
Q13526	PIN1	WW	P10636	MAPT	T	529	SPGTPGSRSRTPSLPTPPTRE	pS/pT	Homo sapiens	12592019
Q13526	PIN1	WW	P24928	POLR2A	S	1665	PSYSPTSPSYSPTSPSYSPTS	pS/pT	Homo sapiens	10932246;15835905
Q13526	PIN1	WW	P01100	FOS	S	374	SNEPSSDSLSSPTLLAL****	pS/pT	Homo sapiens	16123044
Q13526	PIN1	WW	P24928	POLR2A	S	1654	SPTSPSYSPTSPSYSPTSPSY	pS/pT	Homo sapiens	10932246;11751914;15835905
Q13526	PIN1	WW	P24928	POLR2A	S	1675	SPTSPSYSPTSPSYSPTSPSY	pS/pT	Homo sapiens	10932246;11751914;15835905
Q13526	PIN1	WW	P04049	RAF1	S	296	ESASPSALSSSPNNLSPTGWS	pS/pT	Homo sapiens	15664191
Q13526	PIN1	WW	Q13469	NFATC2	S	53	EEEPNAHKVASPPSGPAYPDD	pS/pT	Homo sapiens	11356192
Q13526	PIN1	WW	P24928	POLR2A	S	1623	PSYSPTSPSYSPTSPSYSPTS	pS/pT	Homo sapiens	10932246;15835905
Q13526	PIN1	WW	P24928	POLR2A	S	1689	SPTSPSYSPTSPSYSPTSPSY	pS/pT	Homo sapiens	10932246;11751914;15835905
Q13526	PIN1	WW	P24928	POLR2A	S	1644	PNYSPTSPSYSPTSPSYSPTS	pS/pT	Homo sapiens	10932246;15835905
Q13526	PIN1	WW	Q99640	PKMYT1	T	412	SWLQPLGPPATPPGSPPCSLL	pS/pT	Homo sapiens	11751914
Q13526	PIN1	WW	Q9Y6H5	SNCAIP	S	576	SPASRKSQWKSPDADDDSVAK	pS/pT	Homo sapiens	16365047
Q13526	PIN1	WW	P10244	MYBL2	T	487	PVCSQKVVVTTPLHRDKTPLH	pS/pT	Homo sapiens	12592019
Q13526	PIN1	WW	P24928	POLR2A	S	1731	SPTSPSYSPTSPSYSPTSPSY	pS/pT	Homo sapiens	10932246;11751914;15835905
Q13526	PIN1	WW	P24928	POLR2A	S	1647	SPTSPSYSPTSPSYSPTSPSY	pS/pT	Homo sapiens	10932246;11751914;15835905
Q13526	PIN1	WW	Q9Y6H5	SNCAIP	S	239	HKLSTEETEISPPLVKCGSAY	pS/pT	Homo sapiens	16365047
Q13526	PIN1	WW	Q04724	TLE1	S	267	PSSPRASPAHSPRENGIDKNR	pS/pT	Homo sapiens	12592019
Q13526	PIN1	WW	P24928	POLR2A	S	1710	SPTSPSYSPTSPSYSPTSPSY	pS/pT	Homo sapiens	10932246;11751914;15835905
Q13526	PIN1	WW	P24928	POLR2A	S	1717	SPTSPSYSPTSPSYSPTSPSY	pS/pT	Homo sapiens	10932246;11751914;15835905
Q13526	PIN1	WW	P24928	POLR2A	S	1703	SPTSPSYSPTSPSYSPTSPSY	pS/pT	Homo sapiens	10932246;11751914;15835905
Q13526	PIN1	WW	Q9Y6H5	SNCAIP	S	794	DSTAAQKVATSPKSALKSPSS	pS/pT	Homo sapiens	16365047
Q13526	PIN1	WW	P19419	ELK1	S	383	PPSIHFWSTLSPIAPRSPAKL	pS/pT	Homo sapiens	12592019
Q13526	PIN1	WW	Q05516	ZBTB16	T	282	VEERGKEGPGTPTRSSVITSA	pS/pT	Homo sapiens	12592019
Q13526	PIN1	WW	P49137	MAPKAPK2	T	334	WIMQSTKVPQTPLHTSRVLKE	pS/pT	Homo sapiens	12592019
Q13526	PIN1	WW	P05129	PRKCG	T	655	KFFTRAAPALTPPDRLVLASI	pS/pT	Homo sapiens	12592019
Q13526	PIN1	WW	P05412	JUN	S	243	PEMPGETPPLSPIDMESQERI	pS/pT	Homo sapiens	11432833
Q13526	PIN1	WW	P04049	RAF1	S	29	DAVFDGSSCISPTIVQQFGYQ	pS/pT	Homo sapiens	15664191
Q13526	PIN1	WW	P24928	POLR2A	S	1658	PSYSPTSPSYSPTSPSYSPTS	pS/pT	Homo sapiens	10932246;15835905
Q13526	PIN1	WW	P24928	POLR2A	S	1794	SPTSPSYSPTSPSYSPTSPSY	pS/pT	Homo sapiens	10932246;11751914;15835905
Q13526	PIN1	WW	Q9Y6Q9	NCOA3	S	505	HQFSPVAGVHSPMASSGNTGN	pS/pT	Homo sapiens	16227615
Q13526	PIN1	WW	P24928	POLR2A	S	1766	TPTSPSYSPTSPSYSPTSPNY	pS/pT	Homo sapiens	10932246;11751914;15835905;16464107
Q13526	PIN1	WW	Q13469	NFATC2	S	110	AAKPAGASGLSPRIEITPSHE	pS/pT	Homo sapiens	11356192
Q13526	PIN1	WW	Q99549	MPHOSPH8	T	454	IRNAFDLFKLTPEEKNDVSEN	pS/pT	Homo sapiens	12592019
Q13526	PIN1	WW	Q13469	NFATC2	S	184	SSASFISDTFSPYTSPCVSPN	pS/pT	Homo sapiens	11356192
Q13526	PIN1	WW	P10415	BCL2	S	70	AASRDPVARTSPLQTPAAPGA	pS/pT	Homo sapiens	11774038
Q13526	PIN1	WW	P24928	POLR2A	S	1798	PSYSPTSPSYSPTSPSYSPSS	pS/pT	Homo sapiens	10932246;15835905
Q13526	PIN1	WW	P24928	POLR2A	S	1696	SPTSPSYSPTSPSYSPTSPSY	pS/pT	Homo sapiens	10932246;11751914;15835905
Q13526	PIN1	WW	P05412	JUN	T	239	PQTVPEMPGETPPLSPIDMES	pS/pT	Homo sapiens	11432833;12592019
Q13526	PIN1	WW	Q9Y6H5	SNCAIP	S	215	APFCVLSPVKSPHLRKASAVI	pS/pT	Homo sapiens	16365047
Q13526	PIN1	WW	P10636	MAPT	S	214	KGAGGKERPGSKEEVDEDRDV	pS/pT	Homo sapiens	16024016
Q13526	PIN1	WW	P04637	TP53	S	127	GTAKSVTCTYSPALNKMFCQL	pS/pT	Homo sapiens	12388558;12397361;12397362;17158931
Q13526	PIN1	WW	Q13469	NFATC2	S	217	NIPAHYSPRTSPIMSPRTSLA	pS/pT	Homo sapiens	11356192
Q13526	PIN1	WW	P04637	TP53	S	46	PSQAMDDLMLSPDDIEQWFTE	pS/pT	Homo sapiens	12388558;12397361;12397362;17158931;15964795
Q13526	PIN1	WW	P01100	FOS	T	232	DLTGGLPEVATPESEEAFTLP	pS/pT	Homo sapiens	16123044
Q13526	PIN1	WW	P14921	ETS1	T	38	DMECADVPLLTPSSKEMMSQA	pS/pT	Homo sapiens	12592019
Q13526	PIN1	WW	P24864	CCNE1	T	395	RASPLPSGLLTPPQSGKKQSS	pS/pT	Homo sapiens	12592019
Q13526	PIN1	WW	P35222	CTNNB1	S	246	GIPALVKMLGSPVDSVLFYAI	pS/pT	Homo sapiens	11533658
Q13526	PIN1	WW	P05412	JUN	T	231	RLQALKEEPQTVPEMPGETPP	pS/pT	Homo sapiens	12592019
Q13526	PIN1	WW	Q9Y6Q9	NCOA3	T	1166	RANIMRPRTNTPKQLRMQLQQ	pS/pT	Homo sapiens	16227615
Q13526	PIN1	WW	P19419	ELK1	T	368	PTHTLTPVLLTPSSLPPSIHF	pS/pT	Homo sapiens	12592019
Q13526	PIN1	WW	Q9Y6Q9	NCOA3	S	543	VGTSLLSTLSSPGPKLDNSPN	pS/pT	Homo sapiens	16227615
Q13526	PIN1	WW	P24928	POLR2A	S	1686	PSYSPTSPSYSPTSPSYSPTS	pS/pT	Homo sapiens	10932246;15835905
Q13526	PIN1	WW	Q04725	TLE2	T	253	QPSEPPSPATTPCGKVPICIP	pS/pT	Homo sapiens	12592019
Q13526	PIN1	WW	Q9Y6Q9	NCOA3	S	694	ILHKLLQNGNSPAEVAKITAE	pS/pT	Homo sapiens	16227615
Q13526	PIN1	WW	Q9Y6Q9	NCOA3	S	404	CNSSVGGMSMSPNQGLQMPSS	pS/pT	Homo sapiens	16227615
Q13526	PIN1	WW	P02545	LMNA	T	19	ATRSGAQASSTPLSPTRITRL	pS/pT	Homo sapiens	12592019
Q13526	PIN1	WW	P05412	JUN	S	63	LRAKNSDLLTSPDVGLLKLAS	pS/pT	Homo sapiens	11432833
Q13526	PIN1	WW	P24928	POLR2A	S	1616	GGYTPQSPSYSPTSPSYSPTS	pS/pT	Homo sapiens	10932246;15835905
Q13526	PIN1	WW	Q13469	NFATC2	S	268	EALVALPPGASPQRSRSPSPQ	pS/pT	Homo sapiens	11356192
Q13526	PIN1	WW	P24928	POLR2A	S	1626	SPTSPSYSPTSPSYSPTSPNY	pS/pT	Homo sapiens	10932246;11751914;15835905
Q13526	PIN1	WW	Q9Y6H5	SNCAIP	S	211	SSNMAPFCVLSPVKSPHLRKA	pS/pT	Homo sapiens	16365047
Q13526	PIN1	WW	Q13469	NFATC2	S	221	HYSPRTSPIMSPRTSLAEDSC	pS/pT	Homo sapiens	11356192
Q13526	PIN1	WW	Q9Y6Q9	NCOA3	S	465	QNNNYGLNMSSPPHGSPGLAP	pS/pT	Homo sapiens	16227615
Q13526	PIN1	WW	P05412	JUN	T	93	SSNGHITTTPTPTQFLCPKNV	pS/pT	Homo sapiens	11432833
Q13526	PIN1	WW	P19419	ELK1	T	363	TPSLLPTHTLTPVLLTPSSLP	pS/pT	Homo sapiens	12592019
Q13526	PIN1	WW	Q9Y6H5	SNCAIP	T	387	CLNERNTEKLTPAGLAIKNGQ	pS/pT	Homo sapiens	16365047
Q13526	PIN1	WW	P24928	POLR2A	S	1661	SPTSPSYSPTSPSYSPTSPSY	pS/pT	Homo sapiens	10932246;11751914;15835905
Q13526	PIN1	WW	P24928	POLR2A	S	1714	PSYSPTSPSYSPTSPSYSPTS	pS/pT	Homo sapiens	10932246;15835905
Q13526	PIN1	WW	P24928	POLR2A	S	1787	TPTSPNYSPTSPSYSPTSPSY	pS/pT	Homo sapiens	10932246;11751914;15835905
Q13526	PIN1	WW	Q9Y6Q9	NCOA3	S	483	LAPNQQNIMISPRNRGSPKIA	pS/pT	Homo sapiens	16227615
Q13526	PIN1	WW	Q9Y6Q9	NCOA3	S	498	GSPKIASHQFSPVAGVHSPMA	pS/pT	Homo sapiens	16227615
Q13526	PIN1	WW	Q9Y6H5	SNCAIP	S	782	NQPSGDPQQPSPDSTAAQKVA	pS/pT	Homo sapiens	16365047
Q13526	PIN1	WW	P00533	EGFR	T	693	LQERELVEPLTPSGEAPNQAL	pS/pT	Homo sapiens	12592019
Q13526	PIN1	WW	O14745	SLC9A3R1	S	280	REALAEAALESPRPALVRSAS	pS/pT	Homo sapiens	11533036
Q13526	PIN1	WW	P01100	FOS	T	331	EPLCTPVVTCTPSCTAYTSSF	pS/pT	Homo sapiens	16123044
Q13526	PIN1	WW	P24928	POLR2A	S	1619	TPQSPSYSPTSPSYSPTSPSY	pS/pT	Homo sapiens	10932246;11751914;15835905
Q13526	PIN1	WW	Q13522	PPP1R1A	T	35	AAEQIRRRRPTPATLVLTSDQ	pS/pT	Homo sapiens	12592019
Q13526	PIN1	WW	Q9Y6Q9	NCOA3	S	655	SCKESSVSVTSPSGVSSSTSG	pS/pT	Homo sapiens	16227615
Q13526	PIN1	WW	P04049	RAF1	S	642	EDINACTLTTSPRLPVF****	pS/pT	Homo sapiens	15664191
Q13526	PIN1	WW	Q9Y6Q9	NCOA3	S	1281	QQQQQQTQAFSPPPNVTASPS	pS/pT	Homo sapiens	16227615
Q13526	PIN1	WW	Q9Y6Q9	NCOA3	S	728	DGNVVKQEQLSPKKKENNALL	pS/pT	Homo sapiens	16227615
Q13526	PIN1	WW	Q9Y6Q9	NCOA3	T	443	YGGSSNIASLTPGPGMQSPSS	pS/pT	Homo sapiens	16227615
Q13526	PIN1	WW	P62714	PPP2CB	T	304	RRGEPHVTRRTPDYFL*****	pS/pT	Homo sapiens	12592019
Q13526	PIN1	WW	P24928	POLR2A	S	1707	PSYSPTSPSYSPTSPSYSPTS	pS/pT	Homo sapiens	10932246;15835905
Q13526	PIN1	WW	P10415	BCL2	S	87	APGAAAGPALSPVPPVVHLTL	pS/pT	Homo sapiens	11774038
Q13526	PIN1	WW	P05412	JUN	T	91	IQSSNGHITTTPTPTQFLCPK	pS/pT	Homo sapiens	11432833
Q13526	PIN1	WW	Q13469	NFATC2	S	23	GDAPGHEPGGSPQDELDFSIL	pS/pT	Homo sapiens	11356192
Q13526	PIN1	WW	P01100	FOS	T	325	PMATELEPLCTPVVTCTPSCT	pS/pT	Homo sapiens	16123044
Q13526	PIN1	WW	Q13469	NFATC2	S	276	GASPQRSRSPSPQPSSHVAPQ	pS/pT	Homo sapiens	11356192
Q13526	PIN1	WW	Q9Y6H5	SNCAIP	T	275	DPHGRKVEKTTPDCQLRAFHL	pS/pT	Homo sapiens	16365047
Q13526	PIN1	WW	Q9UD71	PPP1R1B	T	75	KSKRPNPCAYTPPSLKAVQRI	pS/pT	Homo sapiens	12592019
Q13526	PIN1	WW	P24928	POLR2A	S	1724	SPTSPSYSPTSPSYSPTSPSY	pS/pT	Homo sapiens	10932246;11751914;15835905
Q13526	PIN1	WW	Q13469	NFATC2	S	274	PPGASPQRSRSPSPQPSSHVA	pS/pT	Homo sapiens	11356192
Q13526	PIN1	WW	Q08999	RBL2	T	401	FDKSKALRISTPLTGVRYIKE	pS/pT	Homo sapiens	12592019
Q13526	PIN1	WW	P04198	MYCN	T	58	DIWKKFELLPTPPLSPSRGFA	pS/pT	Homo sapiens	12592019
Q13526	PIN1	WW	P24928	POLR2A	S	1763	PNYTPTSPSYSPTSPSYSPTS	pS/pT	Homo sapiens	10932246;15835905
Q13526	PIN1	WW	Q13469	NFATC2	S	168	FEGYREPLCLSPASSGSSASF	pS/pT	Homo sapiens	11356192
Q13526	PIN1	WW	P04637	TP53	T	150	TCPVQLWVDSTPPPGTRVRAM	pS/pT	Homo sapiens	12388558;12397361;12397362;17158931
Q13526	PIN1	WW	P52732	KIF11	T	926	DLKLDIPTGTTPQRKSYLYPS	pS/pT	Homo sapiens	12592019
Q13526	PIN1	WW	P04049	RAF1	S	301	SALSSSPNNLSPTGWSQPKTP	pS/pT	Homo sapiens	15664191
Q13526	PIN1	WW	Q9Y6H5	SNCAIP	S	560	QKSEGKSLPSSPSSPSSPASR	pS/pT	Homo sapiens	16365047
Q13526	PIN1	WW	P10636	MAPT	T	548	REPKKVAVVRTPPKSPSSAKS	pS/pT	Homo sapiens	12592019
Q13526	PIN1	WW	O14745	SLC9A3R1	S	302	DTSEELNSQDSPPKQDSTAPS	pS/pT	Homo sapiens	11533036
Q13526	PIN1	WW	P06400	RB1	T	373	DEEVNVIPPHTPVRTVMNTIQ	pS/pT	Homo sapiens	12592019
Q13526	PIN1	WW	P24928	POLR2A	S	1728	PSYSPTSPSYSPTSPSYSPTS	pS/pT	Homo sapiens	10932246;15835905
Q13526	PIN1	WW	P42224	STAT1	S	727	LQTTDNLLPMSPEEFDEVSRI	pS/pT	Homo sapiens	12592019
Q13526	PIN1	WW	P24928	POLR2A	S	1738	SPTSPSYSPTSPSYSPTSPNY	pS/pT	Homo sapiens	10932246;11751914;15835905
Q13526	PIN1	WW	Q16288	NTRK3	T	831	YKILHALGKATPIYLDILG**	pS/pT	Homo sapiens	12592019
Q13526	PIN1	WW	P24928	POLR2A	S	1784	PNYTPTSPNYSPTSPSYSPTS	pS/pT	Homo sapiens	10932246;15835905
Q13526	PIN1	WW	Q13469	NFATC2	S	192	TFSPYTSPCVSPNNGGPDDLC	pS/pT	Homo sapiens	11356192
Q13526	PIN1	WW	Q9Y6Q9	NCOA3	S	569	PSKVSNQDSKSPLGFYCDQNP	pS/pT	Homo sapiens	16227615
Q13526	PIN1	WW	Q13469	NFATC2	S	73	DVLDYGLKPYSPLASLSGEPP	pS/pT	Homo sapiens	11356192
Q13526	PIN1	WW	P24928	POLR2A	S	1637	PSYSPTSPNYSPTSPSYSPTS	pS/pT	Homo sapiens	10932246;15835905
Q13526	PIN1	WW	P24928	POLR2A	S	1682	SPTSPSYSPTSPSYSPTSPSY	pS/pT	Homo sapiens	10932246;11751914;15835905
Q13526	PIN1	WW	P50548	ERF	T	526	EGPGEAGGPLTPRRVSSDLQH	pS/pT	Homo sapiens	12592019
Q13526	PIN1	WW	Q9Y6Q9	NCOA3	S	1132	MQGGFHLQGQSPSFNSMMNQM	pS/pT	Homo sapiens	16227615
Q13526	PIN1	WW	P24928	POLR2A	S	1672	PSYSPTSPSYSPTSPSYSPTS	pS/pT	Homo sapiens	10932246;15835905
Q13526	PIN1	WW	O96020	CCNE2	T	392	LSPVCNGGIMTPPKSTEKPPG	pS/pT	Homo sapiens	12592019
Q13526	PIN1	WW	P05412	JUN	S	73	SPDVGLLKLASPELERLIIQS	pS/pT	Homo sapiens	11432833
Q13526	PIN1	WW	Q9Y6Q9	NCOA3	S	489	NIMISPRNRGSPKIASHQFSP	pS/pT	Homo sapiens	16227615
Q13526	PIN1	WW	P24928	POLR2A	S	1640	SPTSPNYSPTSPSYSPTSPSY	pS/pT	Homo sapiens	10932246;11751914;15835905
Q13526	PIN1	WW	Q13469	NFATC2	S	236	LAEDSCLGRHSPVPRPASRSS	pS/pT	Homo sapiens	11356192
Q13526	PIN1	WW	Q9Y6H5	SNCAIP	S	801	VATSPKSALKSPSSKRRTSQN	pS/pT	Homo sapiens	16365047
Q13526	PIN1	WW	P24928	POLR2A	S	1735	PSYSPTSPSYSPTSPSYSPTS	pS/pT	Homo sapiens	10932246;15835905
Q13526	PIN1	WW	P24928	POLR2A	S	1801	SPTSPSYSPTSPSYSPSSPRY	pS/pT	Homo sapiens	10932246;11751914;15835905
Q13526	PIN1	WW	Q9Y6Q9	NCOA3	S	551	LSSPGPKLDNSPNMNITQPSK	pS/pT	Homo sapiens	16227615
Q13526	PIN1	WW	Q9Y6H5	SNCAIP	S	563	EGKSLPSSPSSPSSPASRKSQ	pS/pT	Homo sapiens	16365047
Q13526	PIN1	WW	Q9Y6H5	SNCAIP	S	566	SLPSSPSSPSSPASRKSQWKS	pS/pT	Homo sapiens	16365047
Q13526	PIN1	WW	P02686	MBP	T	229	PVVHFFKNIVTPRTPPPSQGK	pS/pT	Homo sapiens	12592019
Q13526	PIN1	WW	P24928	POLR2A	S	1693	PSYSPTSPSYSPTSPSYSPTS	pS/pT	Homo sapiens	10932246;15835905
Q13526	PIN1	WW	P24928	POLR2A	S	1668	SPTSPSYSPTSPSYSPTSPSY	pS/pT	Homo sapiens	10932246;11751914;15835905
Q13526	PIN1	WW	Q9Y6Q9	NCOA3	S	1289	AFSPPPNVTASPSMDGLLAGP	pS/pT	Homo sapiens	16227615
Q13526	PIN1	WW	Q9Y6H5	SNCAIP	T	691	DSNNSEDPKTTPVRKADRPRP	pS/pT	Homo sapiens	16365047
Q13526	PIN1	WW	P10244	MYBL2	T	440	LSFLDSCNSLTPKSTPVKTLP	pS/pT	Homo sapiens	12592019
Q13526	PIN1	WW	Q13469	NFATC2	S	247	PVPRPASRSSSPGAKRRHSCA	pS/pT	Homo sapiens	11356192
Q13526	PIN1	WW	Q13469	NFATC2	S	213	PQFQNIPAHYSPRTSPIMSPR	pS/pT	Homo sapiens	11356192
Q13526	PIN1	WW	P19419	ELK1	T	353	SGLQAPGPALTPSLLPTHTLT	pS/pT	Homo sapiens	12592019
Q13526	PIN1	WW	P04049	RAF1	S	289	DAIRSHSESASPSALSSSPNN	pS/pT	Homo sapiens	15664191
Q13526	PIN1	WW	Q9NWB6	ARGLU1	S	77	RRERDRERASSPPDRIDIFGR	pS/pT	Homo sapiens	26119529
Q13526	PIN1	WW	Q9UHR4	BAIAP2L1	S	331	SEDPSLQRSVSVATGLNMMKK	pS/pT	Homo sapiens	26119529
Q13526	PIN1	WW	Q9NYF8	BCLAF1	S	345	KFLKRFTDEESRVFLLDRGNT	pS/pT	Homo sapiens	26119529
Q13526	PIN1	WW	Q9NYF8	BCLAF1	S	658	SPEIHRRIDISPSTLRKHTRL	pS/pT	Homo sapiens	26119529
Q13526	PIN1	WW	Q16204	CCDC6	T	115	AEQEEEFISNTLFKKIQALQK	pS/pT	Homo sapiens	26119529
Q13526	PIN1	WW	Q16204	CCDC6	S	244	KLDQPVSAPPSPRDISMEIDS	pS/pT	Homo sapiens	26119529
Q13526	PIN1	WW	Q16204	CCDC6	S	395	LTRAGMSYYNSPGLHVQHMGT	pS/pT	Homo sapiens	26119529
Q13526	PIN1	WW	P30260	CDC27	T	205	HRQPETVLTETPQDTIELNRL	pS/pT	Homo sapiens	26119529
Q13526	PIN1	WW	Q9NYV4	CDK12	S	383	KRSSSRSRHSSISPVRLPLNS	pS/pT	Homo sapiens	26119529
Q13526	PIN1	WW	Q96JM3	CHAMP1	S	286	PEPRKPSPSESPEPWKPFPAV	pS/pT	Homo sapiens	26119529
Q13526	PIN1	WW	Q96JM3	CHAMP1	S	308	PEPRRPAPAVSPGSWKPGPPG	pS/pT	Homo sapiens	26119529
Q13526	PIN1	WW	Q96JM3	CHAMP1	S	319	PGSWKPGPPGSPRPWKSNPSA	pS/pT	Homo sapiens	26119529
Q13526	PIN1	WW	Q96JM3	CHAMP1	S	416	PEHWKAVPPVSPELRKPGPPL	pS/pT	Homo sapiens	26119529
Q13526	PIN1	WW	Q96JM3	CHAMP1	S	476	PESQKSSRGGSPDLWKSSFFI	pS/pT	Homo sapiens	26119529
Q13526	PIN1	WW	Q8TDM6	DLG5	S	1795	DCLFVDYKRRSGHFDVTTVAS	pS/pT	Homo sapiens	26119529
Q13526	PIN1	WW	Q6PJG2	ELMSAN1	S	461	IQSTRRRRRASQEANLLTLAQ	pS/pT	Homo sapiens	26119529
Q13526	PIN1	WW	Q6PJG2	ELMSAN1	T	628	FIAPPVYSNITPYQSHLRSPV	pS/pT	Homo sapiens	26119529
Q13526	PIN1	WW	P50548	ERF	S	327	HTQSVYNYHLSPRAFLHYPGL	pS/pT	Homo sapiens	26119529
Q13526	PIN1	WW	P41212	ETV6	T	18	CSIKQERISYTPPESPVPSYA	pS/pT	Homo sapiens	26119529
Q13526	PIN1	WW	P41212	ETV6	S	22	QERISYTPPESPVPSYASSTP	pS/pT	Homo sapiens	26119529
Q13526	PIN1	WW	Q13283	G3BP1	S	232	TAPEDAQKSSSPAPADIAQTV	pS/pT	Homo sapiens	26119529
Q13526	PIN1	WW	Q13547	HDAC1	S	393	AIPEDAIPEESGDEDEDDPDK	pS/pT	Homo sapiens	26119529
Q13526	PIN1	WW	Q00839	HNRNPU	S	271	IEENKYSRAKSPQPPVEEEDE	pS/pT	Homo sapiens	26119529
Q13526	PIN1	WW	Q9BY89	KIAA1671	S	1506	RSHSFCKDRRSGPFVDQLKQC	pS/pT	Homo sapiens	26119529
Q13526	PIN1	WW	O14686	KMT2D	S	373	EQHTPVCSRFSPPEPGDTPTD	pS/pT	Homo sapiens	26119529
Q13526	PIN1	WW	Q6PKG0	LARP1	S	90	QLPGAEGPAISDGEEGGGEPG	pS/pT	Homo sapiens	26119529
Q13526	PIN1	WW	Q6PKG0	LARP1	S	143	PPVLTTVNGQSPPEHSAPAKV	pS/pT	Homo sapiens	26119529
Q13526	PIN1	WW	Q6PKG0	LARP1	T	722	VNMISREQFDTLTPEPPVDPN	pS/pT	Homo sapiens	26119529
Q13526	PIN1	WW	Q6P0Q8	MAST2	S	66	GKEQDVVTGVSPLLFRKLSNP	pS/pT	Homo sapiens	26119529
Q13526	PIN1	WW	Q6P0Q8	MAST2	S	148	VRMRNQSLGQSAPSLTAGLKE	pS/pT	Homo sapiens	26119529
Q13526	PIN1	WW	Q14676	MDC1	S	793	RAIPGDQHPESPVHTEPMGIQ	pS/pT	Homo sapiens	26119529
Q13526	PIN1	WW	Q14676	MDC1	T	1466	QPSTSTDQPVTPEPTSQATRG	pS/pT	Homo sapiens	26119529
Q13526	PIN1	WW	Q14676	MDC1	T	1781	PEPASPQLLETPIHASQIQKV	pS/pT	Homo sapiens	26119529
Q13526	PIN1	WW	Q15648	MED1	S	664	AQDFSTLYGSSPLERQNSSSG	pS/pT	Homo sapiens	26119529
Q13526	PIN1	WW	Q15648	MED1	T	1051	KSPGSAGRSQTPPGVATPPIP	pS/pT	Homo sapiens	26119529
Q13526	PIN1	WW	Q15648	MED1	S	1207	RPPGGSDKLASPMKPVPGTPP	pS/pT	Homo sapiens	26119529
Q13526	PIN1	WW	Q15648	MED1	S	1433	PQMASSKNYGSPLISGSTPKH	pS/pT	Homo sapiens	26119529
Q13526	PIN1	WW	P46013	MKI67	T	1801	EEKDINTFLGTPVQKLDQPGN	pS/pT	Homo sapiens	26119529
Q13526	PIN1	WW	P46013	MKI67	S	1937	KLDLLGNLPGSKRRPQTPKEK	pS/pT	Homo sapiens	26119529
Q13526	PIN1	WW	P46013	MKI67	S	2135	LGKRDIVEELSALKQLTQTTH	pS/pT	Homo sapiens	26119529
Q13526	PIN1	WW	P46013	MKI67	S	2223	HEKTTKIACRSPQPDPVGTPT	pS/pT	Homo sapiens	26119529
Q13526	PIN1	WW	P46013	MKI67	T	2231	CRSPQPDPVGTPTIFKPQSKR	pS/pT	Homo sapiens	26119529
Q13526	PIN1	WW	P57740	NUP107	S	37	SAQKRVLLQASQDENFGNTTP	pS/pT	Homo sapiens	26119529
Q13526	PIN1	WW	Q99567	NUP88	S	221	VIILSEAEEESLVLNKGRAYT	pS/pT	Homo sapiens	26119529
Q13526	PIN1	WW	Q99567	NUP88	S	517	CTREDVEVAESPLRVLAETPD	pS/pT	Homo sapiens	26119529
Q13526	PIN1	WW	P52948	NUP98	S	1060	QSKFTSGAFLSPSVSVQECRT	pS/pT	Homo sapiens	26119529
Q13526	PIN1	WW	Q8WX93	PALLD	S	641	KSLPTPAVLLSPTKEPPPLLA	pS/pT	Homo sapiens	26119529
Q13526	PIN1	WW	Q7Z3K3	POGZ	S	28	WQKISDVIEDSVVEDYNSVDK	pS/pT	Homo sapiens	26119529
Q13526	PIN1	WW	P48634	PRRC2A	S	1219	LKEKLIPGPLSPVARGGSNGG	pS/pT	Homo sapiens	26119529
Q13526	PIN1	WW	Q9H0H5	RACGAP1	T	342	PLPCIPTLIGTPVKIGEGMLA	pS/pT	Homo sapiens	26119529
Q13526	PIN1	WW	Q9H0H5	RACGAP1	S	628	NLGRQGNFFASPMLK******	pS/pT	Homo sapiens	26119529
Q13526	PIN1	WW	P49792	RANBP2	S	128	LERAAKLFPGSPAIYKLKEQL	pS/pT	Homo sapiens	26119529
Q13526	PIN1	WW	P49792	RANBP2	T	2613	EESSINYTFKTPEKAKEKKKP	pS/pT	Homo sapiens	26119529
Q13526	PIN1	WW	Q5VT52	RPRD2	S	614	TSASKASIGQSPGLPSTTFKL	pS/pT	Homo sapiens	26119529
Q13526	PIN1	WW	Q7KZ85	SUPT6H	T	1532	ITPSSSSRTRTPASINATPAN	pS/pT	Homo sapiens	26119529
Q13526	PIN1	WW	Q7KZ85	SUPT6H	T	1539	RTRTPASINATPANINLADLT	pS/pT	Homo sapiens	26119529
Q13526	PIN1	WW	Q9Y2W1	THRAP3	S	243	ASRASAVSELSPRERSPALKS	pS/pT	Homo sapiens	26119529
Q13526	PIN1	WW	Q9Y2W1	THRAP3	S	682	SPEIHRRIDISPSTFRKHGLA	pS/pT	Homo sapiens	26119529
Q13526	PIN1	WW	Q9Y2W1	THRAP3	S	928	TSPKWAHDKFSGEEGEIEDDE	pS/pT	Homo sapiens	26119529
Q13526	PIN1	WW	Q7Z2Z1	TICRR	S	1001	PGPDIGVVEESPEKGDEISLR	pS/pT	Homo sapiens	26119529
Q13526	PIN1	WW	Q7Z2Z1	TICRR	S	1750	LEGVCQLPDQSPPRNSMPKAE	pS/pT	Homo sapiens	26119529
Q13526	PIN1	WW	Q9C0C2	TNKS1BP1	S	494	PSGLGVWRLDSPPPSPITEAS	pS/pT	Homo sapiens	26119529
Q13526	PIN1	WW	Q9C0C2	TNKS1BP1	S	498	GVWRLDSPPPSPITEASEAAE	pS/pT	Homo sapiens	26119529
Q13526	PIN1	WW	Q5T200	ZC3H13	T	263	TNQSKKKGPRTPSPPPPIPED	pS/pT	Homo sapiens	26119529
Q13526	PIN1	WW	Q5T200	ZC3H13	S	265	QSKKKGPRTPSPPPPIPEDIA	pS/pT	Homo sapiens	26119529
Q13526	PIN1	WW	Q5T200	ZC3H13	S	993	ETTSEDGQVFSPKKGQKKKSI	pS/pT	Homo sapiens	26119529
P33203	PRP40	WW	P04050	RPO21	S	7	****MVGQQYSSAPLRTVKEV	pS/pT	Saccharomyces cerevisiae	10978320
P39940	RSP5	WW	P04050	RPO21	S	7	****MVGQQYSSAPLRTVKEV	pS/pT	Saccharomyces cerevisiae	10978320
P22696	ESS1	WW	P04050	RPO21	S	7	****MVGQQYSSAPLRTVKEV	pS/pT	Saccharomyces cerevisiae	10978320
Q15796	SMAD2	MH2	P04637	TP53	S	392	KLMFKTEGPDSD*********	pS/pT	Homo sapiens	17234915;25767119
Q15796	SMAD2	MH2	P04637	TP53	S	6	*****MEEPQSDPSVEPPLSQ	pS/pT	Homo sapiens	17234915;25767119
Q15796	SMAD2	MH2	P04637	TP53	S	9	**MEEPQSDPSVEPPLSQETF	pS/pT	Homo sapiens	17234915;25767119
Q13485	SMAD4	MH2	P84022	SMAD3	T	388	KGWGAEYRRQTVTSTPCWIEL	pS/pT	Homo sapiens	24485922
Q9Y297	BTRC	WD40	P30291	WEE1	S	123	SWEEEGFGSSSPVKSPAAPYF	pS/pT	Homo sapiens	16085715
Q9Y297	BTRC	WD40	P18848	ATF4	S	219	KEEDTPSDNDSGICMSPESYL	pS/pT	Homo sapiens	11238952
Q9Y297	BTRC	WD40	Q712K3	UBE2R2	S	233	EDADCYDDDDSGNEES*****	pS/pT	Homo sapiens	12037680
Q9Y297	BTRC	WD40	Q15653	NFKBIB	S	23	ADEWCDSGLGSLGPDAAAPGG	pS/pT	Homo sapiens	10514424
Q9Y297	BTRC	WD40	Q15653	NFKBIB	S	19	KAADADEWCDSGLGSLGPDAA	pS/pT	Homo sapiens	10514424
Q969H0	FBXW7	WD40	P01106	MYC	T	58	DIWKKFELLPTPPLSPSRRSG	pS/pT	Homo sapiens	18094723
Q969H0	FBXW7	WD40	P05412	JUN	T	239	PQTVPEMPGETPPLSPIDMES	pS/pT	Homo sapiens	18094723
Q969H0	FBXW7	WD40	P36956	SREBF1	T	426	GVKTEVEDTLTPPPSDAGSPF	pS/pT	Homo sapiens	18094723
Q969H0	FBXW7	WD40	P46531	NOTCH1	T	2511	QLQVPEHPFLTPSPESPDQWS	pS/pT	Homo sapiens	18094723
Q969H0	FBXW7	WD40	P49768	PSEN1	T	116	YTRKDGQLIYTPFTEDTETVG	pS/pT	Homo sapiens	18094723
P07834	CDC4	WD40	P03069	GCN4	T	165	LEVSTTSFLPTPVLEDAKLTQ	pS/pT	Saccharomyces cerevisiae	18094723
P07834	CDC4	WD40	P21268	FAR1	S	87	PKPLNLSKPISPPPSLKKTAG	pS/pT	Saccharomyces cerevisiae	18094723
P07834	CDC4	WD40	P09119	CDC6	T	39	KRKKLQFTDVTPESSPEKLQF	pS/pT	Saccharomyces cerevisiae	18094723
P07834	CDC4	WD40	P09119	CDC6	T	368	GSLNSAQVPLTPTTSPVKKSY	pS/pT	Saccharomyces cerevisiae	18094723
P07834	CDC4	WD40	P32943	CLB6	S	6	*****MNCIPSPISERKIQIN	pS/pT	Saccharomyces cerevisiae	18094723
P07834	CDC4	WD40	P32943	CLB6	T	39	TIPRESSINLTPHSTNEKKVL	pS/pT	Saccharomyces cerevisiae	18094723
P87060	pop1	WD40	P40380	rum1	T	58	PAPQVSTFPPTPAKTPKKQLL	pS/pT	Schizosaccharomyces pombe	18094723;9472077
P07834	CDC4	WD40	P36054	RCN1	S	113	VPESEKMFLISPPASPPPEFD	pS/pT	Saccharomyces cerevisiae	18094723
P07834	CDC4	WD40	P38634	SIC1	T	45	QKPSQNLVPVTPSTTKSFKNA	pS/pT	Saccharomyces cerevisiae	11734846
P07834	CDC4	WD40	P38634	SIC1	S	76	GMTSPFNGLTSPQRSPFPKSS	pS/pT	Saccharomyces cerevisiae	11734846
Q14653	IRF3	IRF3	Q14653	IRF3	S	385	LVEMARVGGASSLENTVDLHI	pS/pT	Homo sapiens	17526488
Q14653	IRF3	IRF3	Q14653	IRF3	S	386	VEMARVGGASSLENTVDLHIS	pS/pT	Homo sapiens	17526488
P70671	Irf3	IRF3	P70671	Irf3	S	379	LEMAREGGASSLKTVDLHISN	pS/pT	Mus musculus	23918362
Q12959	DLG1	GK	P25054	APC	S	1863	PYCFSRNDSLSSLDFDDDDVD	pS/pT	Homo sapiens	26119529
Q12959	DLG1	GK	P25054	APC	S	2724	RTVGLENRLNSFIQVDAPDQK	pS/pT	Homo sapiens	26119529
Q12959	DLG1	GK	Q9NYF8	BCLAF1	S	290	GSSRYSPSQNSPIHHIPSRRS	pS/pT	Homo sapiens	26119529
Q12959	DLG1	GK	Q9NYF8	BCLAF1	S	512	SEKLKDLFDYSPPLHKNLDAR	pS/pT	Homo sapiens	26119529
Q12959	DLG1	GK	Q9BUH8	BEGAIN	S	475	SPLYASYKADSFSEGDDLSQG	pS/pT	Homo sapiens	26119529
Q12959	DLG1	GK	Q5T0W9	FAM83B	S	542	NALYTHSRLRSSLVFKPTLPE	pS/pT	Homo sapiens	26119529
Q12959	DLG1	GK	Q5T0W9	FAM83B	S	543	ALYTHSRLRSSLVFKPTLPEQ	pS/pT	Homo sapiens	26119529
Q12959	DLG1	GK	Q5T0W9	FAM83B	S	780	KGSQKLRSLLSLTPDKKENLS	pS/pT	Homo sapiens	26119529
Q12959	DLG1	GK	Q6ZRV2	FAM83H	S	1025	EERGPRARLSSATANALYSSN	pS/pT	Homo sapiens	26119529
Q12959	DLG1	GK	Q9BY89	KIAA1671	S	52	APPARILEAKSPLRSPARLLP	pS/pT	Homo sapiens	26119529
Q12959	DLG1	GK	Q9BY89	KIAA1671	S	56	RILEAKSPLRSPARLLPLPRL	pS/pT	Homo sapiens	26119529
Q12959	DLG1	GK	Q9BY89	KIAA1671	S	1506	RSHSFCKDRRSGPFVDQLKQC	pS/pT	Homo sapiens	26119529
Q12959	DLG1	GK	Q8TF72	SHROOM3	S	1441	AKWAHAAREDSLPEESSAPDF	pS/pT	Homo sapiens	26119529
Q12959	DLG1	GK	Q9Y2W1	THRAP3	S	248	AVSELSPRERSPALKSPLQSV	pS/pT	Homo sapiens	26119529
Q12959	DLG1	GK	Q9Y2W1	THRAP3	S	253	SPRERSPALKSPLQSVVVRRR	pS/pT	Homo sapiens	26119529
Q12959	DLG1	GK	Q9Y2W1	THRAP3	S	682	SPEIHRRIDISPSTFRKHGLA	pS/pT	Homo sapiens	26119529
Q12959	DLG1	GK	Q5JTD0	TJAP1	S	359	NCTYATRQAISLSLVEEGSER	pS/pT	Homo sapiens	26119529
Q12959	DLG1	GK	Q5JTD0	TJAP1	S	361	TYATRQAISLSLVEEGSERAR	pS/pT	Homo sapiens	26119529
Q12959	DLG1	GK	Q9UDY2	TJP2	S	16	DRGFPPRRELSGWLRAPGMEE	pS/pT	Homo sapiens	26119529
Q12959	DLG1	GK	Q9UDY2	TJP2	S	130	RKVQVAALQASPPLDQDDRAF	pS/pT	Homo sapiens	26119529
Q12959	DLG1	GK	Q9UDY2	TJP2	S	978	EPRAQMRRAASSDQLRDNSPP	pS/pT	Homo sapiens	26119529
Q12959	DLG1	GK	Q9UDY2	TJP2	S	979	PRAQMRRAASSDQLRDNSPPP	pS/pT	Homo sapiens	26119529
Q12959	DLG1	GK	Q9UDY2	TJP2	S	986	AASSDQLRDNSPPPAFKPEPP	pS/pT	Homo sapiens	26119529
P32121	ARRB2	Arrestin	P30556	AGTR1	T	332	PKAKSHSNLSTKMSTLSYRPS	pS/pT	Homo sapiens	29146594
P32121	ARRB2	Arrestin	P30556	AGTR1	S	335	KSHSNLSTKMSTLSYRPSDNV	pS/pT	Homo sapiens	29146594
P32121	ARRB2	Arrestin	P30556	AGTR1	T	336	SHSNLSTKMSTLSYRPSDNVS	pS/pT	Homo sapiens	29146594
P32121	ARRB2	Arrestin	P30556	AGTR1	S	338	SNLSTKMSTLSYRPSDNVSSS	pS/pT	Homo sapiens	29146594
P49407	ARRB1	Arrestin	P07550	ADRB2	T	360	YGNGYSSNGNTGEQSGYHVEQ	pS/pT	Homo sapiens	29335412
P24814	GRR1	LRR	P38931	SSN2	T	835	PLASIPDIFITPTPVVTISEK	pS/pT	Saccharomyces cerevisiae	29212878
P24814	GRR1	LRR	P38931	SSN2	T	837	ASIPDIFITPTPVVTISEKEQ	pS/pT	Saccharomyces cerevisiae	29212878
P24814	GRR1	LRR	P47002	SSY5	S	67	NDDASTTFGSSIQSSSIFSRG	pS/pT	Saccharomyces cerevisiae	21653827
P24814	GRR1	LRR	P47002	SSY5	S	70	ASTTFGSSIQSSSIFSRGRMT	pS/pT	Saccharomyces cerevisiae	21653827
P24814	GRR1	LRR	P47002	SSY5	S	72	TTFGSSIQSSSIFSRGRMTYG	pS/pT	Saccharomyces cerevisiae	21653827
P20936	RASA1	SH2	Q9NRY4	ARHGAP35	Y	1087	LPQDGFDPSDYAEPMDAVVKP	pY	Homo sapiens	9034330
P26450	Pik3r1	SH2	Q61527	Erbb4	Y	1056	SEIGHSPPPAYTPMSGNQFVY	pY	Mus musculus	15023535
P27986	PIK3R1	SH2	Q15303	ERBB4	Y	1056	SEIGHSPPPAYTPMSGNQFVY	pY	Homo sapiens	18721752
O00459	PIK3R2	SH2	Q15303	ERBB4	Y	1056	SEIGHSPPPAYTPMSGNQFVY	pY	Homo sapiens	18721752
Q92569	PIK3R3	SH2	Q15303	ERBB4	Y	1056	SEIGHSPPPAYTPMSGNQFVY	pY	Homo sapiens	18721752
P98083	Shc1	SH2	P35546	Ret	Y	1063	LPSTWIENKLYGMSDPNWPGE	pY	Mus musculus	9047384
Q60631	Grb2	SH2	Q01279	Egfr	Y	1092	IDDAFLPVPEYVNQSVPKRPA	pY	Mus musculus	8647804;7518560
P98077	SHC2	SH2	P35968	KDR	Y	1175	QANAQQDGKDYIVLPISETLS	pY	Homo sapiens	12214271
P29353	SHC1	SH2	P35968	KDR	Y	1175	QANAQQDGKDYIVLPISETLS	pY	Homo sapiens	12214271
P19174	PLCG1	SH2	P35968	KDR	Y	1175	QANAQQDGKDYIVLPISETLS	pY	Homo sapiens	12214271
Q60631	Grb2	SH2	Q01279	Egfr	Y	1197	FKGPTAENAEYLRVAPPSSEF	pY	Mus musculus	8647804;7518560
P29353	SHC1	SH2	P00533	EGFR	Y	1197	FKGSTAENAEYLRVAPQSSEF	pY	Homo sapiens	9544989
P29353	SHC1	SH2	P04626	ERBB2	Y	1221	PAFSPAFDNLYYWDQDPPERG	pY	Homo sapiens	7478576
P29353	SHC1	SH2	P04626	ERBB2	Y	1248	KGTPTAENPEYLGLDVPV***	pY	Homo sapiens	7478576
Q8IZW8	TNS4	SH2	P08581	MET	Y	1313	LQPEYCPDPLYEVMLKCWHPK	pY	Homo sapiens	24814316
Q8IZW8	TNS4	SH2	P08581	MET	Y	1356	GEHYVHVNATYVNVKCVAPYP	pY	Homo sapiens	24814316
P29353	SHC1	SH2	P63104	YWHAZ	Y	179	GLALNFSVFYYEILNSPEKAC	pY	Homo sapiens	19218246
P16333	NCK1	SH2	Q92556	ELMO1	Y	18	VKVAIEWPGAYPKLMEIDQKK	pY	Homo sapiens	24928514
P05480	Src	SH2	P97318	Dab1	Y	198	ILEEDVEDPVYQYIVFEAGHE	pY	Mus musculus	9009273
P05480	Src	SH2	P97318	Dab1	Y	200	EEDVEDPVYQYIVFEAGHEPI	pY	Mus musculus	9009273
P16333	NCK1	SH2	Q92556	ELMO1	Y	216	ESMVLNSHDLYQKVAQEITIG	pY	Homo sapiens	24928514
Q08012	drk	SH2	P13368	sev	Y	2546	REVPLKDKQLYANEGVSRL**	pY	Drosophila melanogaster	7781603;9671493
P26450	Pik3r1	SH2	O54718	Irs3	Y	341	SYKGLDLGGNYITMGVRNDYV	pY	Mus musculus	10329736
P62993	GRB2	SH2	P29353	SHC1	Y	349	EEEEEPPDHQYYNDFPGKEPP	pY	Homo sapiens	27048591
P62993	GRB2	SH2	P29353	SHC1	Y	350	EEEEPPDHQYYNDFPGKEPPL	pY	Homo sapiens	27048591
P26450	Pik3r1	SH2	O54718	Irs3	Y	350	NYITMGVRNDYVHMGGGEAGD	pY	Mus musculus	10329736
P26450	Pik3r1	SH2	O54718	Irs3	Y	361	VHMGGGEAGDYMWMAPPGLPP	pY	Mus musculus	10329736
P62993	GRB2	SH2	Q6S5L8	SHC4	Y	374	SHAEEREDHEYYNEIPGKQPP	pY	Homo sapiens	17452444
P62993	GRB2	SH2	Q6S5L8	SHC4	Y	375	HAEEREDHEYYNEIPGKQPPV	pY	Homo sapiens	17452444
P16333	NCK1	SH2	P14317	HCLS1	Y	378	PEPEPEPENDYEDVEEMDRHE	pY	Homo sapiens	25359136
Q06124	PTPN11	SH2	Q9H3M7	TXNIP	Y	378	PEFKFMPPPTYTEVDPCILNN	pY	Homo sapiens	26527736
P26450	Pik3r1	SH2	O54718	Irs3	Y	390	KQLEDCESTEYVPMNRFLPGP	pY	Mus musculus	10329736
P16333	NCK1	SH2	Q92556	ELMO1	Y	395	LYFAKHHQDAYIRIVLENSSR	pY	Homo sapiens	24928514
P12931	SRC	SH2	Q14289	PTK2B	Y	402	SESCSIESDIYAEIPDETLRR	pY	Homo sapiens	11149930
P62993	GRB2	SH2	Q6S5L8	SHC4	Y	403	IKVQATEQMAYCPIQCEKLCY	pY	Homo sapiens	17452444
P62993	GRB2	SH2	Q6S5L8	SHC4	Y	413	YCPIQCEKLCYLPGNSKCSSV	pY	Homo sapiens	17452444
P62993	GRB2	SH2	Q6S5L8	SHC4	Y	424	LPGNSKCSSVYENCLEQSRAI	pY	Homo sapiens	17452444
P00519	ABL1	SH2	Q9H7P9	PLEKHG2	Y	489	RRQSEPVKDPYVMFPQNAKPG	pY	Homo sapiens	24378532
Q92569	PIK3R3	SH2	Q9H7P9	PLEKHG2	Y	489	RRQSEPVKDPYVMFPQNAKPG	pY	Homo sapiens	24378532
P16333	NCK1	SH2	Q92556	ELMO1	Y	511	QFKSKLQNLSYTEILKIRQSE	pY	Homo sapiens	24928514
Q99M51	Nck1	SH2	Q9Z2B5	Eif2ak3	Y	561	SETQCQTESKYDSVSADVSDN	pY	Mus musculus	24371088
P43405	SYK	SH2	P40238	MPL	Y	591	PLCSSQAQMDYRRLQPSCLGT	pY	Homo sapiens	24607955
P29350	PTPN6	SH2	P40238	MPL	Y	591	PLCSSQAQMDYRRLQPSCLGT	pY	Homo sapiens	24607955
Q06187	BTK	SH2	P40238	MPL	Y	591	PLCSSQAQMDYRRLQPSCLGT	pY	Homo sapiens	24607955
Q63HR2	TNS2	SH2	P40238	MPL	Y	631	IANHSYLPLSYWQQP******	pY	Homo sapiens	21527831
P62993	GRB2	SH2	P10721	KIT	Y	703	KQEDHAEAALYKNLLHSKESS	pY	Homo sapiens	23073628;23073628
Q06124	PTPN11	SH2	Q9H5V8	CDCP1	Y	734	KGRKDNDSHVYAVIEDTMVYG	pY	Homo sapiens	25876044
Q06124	PTPN11	SH2	Q9H5V8	CDCP1	Y	743	VYAVIEDTMVYGHLLQDSSGS	pY	Homo sapiens	25876044
P62993	GRB2	SH2	P10721	KIT	Y	936	KQISESTNHIYSNLANCSPNR	pY	Homo sapiens	23073628;23073628
Q14451	GRB7	SH2	P10721	KIT	Y	936	KQISESTNHIYSNLANCSPNR	pY	Homo sapiens	23073628;23073628
P62993	GRB2	SH2	P62993	GRB2	Y	160	DIEQVPQQPTYVQALFDFDPQ	pY	Homo sapiens	26103942
P46109	CRKL	SH2	Q96PD2	DCBLD2	Y	715	GNQPPPLVGTYNTLLSRTDSC	pY	Homo sapiens	3759512
P46109	CRKL	SH2	Q96PD2	DCBLD2	Y	732	TDSCSSAQAQYDTPKAGKPGL	pY	Homo sapiens	3759512
Q64010	Crk	SH2	P97318	Dab1	Y	220	IRDPETEENIYQVPTSQKKEG	pY	Mus musculus	21879738
Q64010	Crk	SH2	P97318	Dab1	Y	232	VPTSQKKEGVYDVPKSQPNSQ	pY	Mus musculus	21879738
P12931	SRC	SH2	P41235	HNF4A	Y	15	KTLVDMDMADYSAALDPAYTT	pY	Homo sapiens	22308320
P15498	VAV1	SH2	P43405	SYK	Y	352	PMDTEVYESPYADPEEIRPKE	pY	Homo sapiens	21606197
P15498	VAV1	SH2	P43405	SYK	Y	348	REALPMDTEVYESPYADPEEI	pY	Homo sapiens	21606197
O89100	Grap2	SH2	Q00342	Flt3	Y	958	CQLAEAEEAMYQNMGGNVPEH	pY	Mus musculus	26895103
O89100	Grap2	SH2	Q00342	Flt3	Y	972	GGNVPEHPSIYQNRRPLSREA	pY	Mus musculus	26895103
P62993	GRB2	SH2	P36888	FLT3	Y	768	NSFHSEDEIEYENQKRLEEEE	pY	Homo sapiens	19438505
P62993	GRB2	SH2	P36888	FLT3	Y	955	CQLADAEEAMYQNVDGRVSEC	pY	Homo sapiens	19438505
P62993	GRB2	SH2	P36888	FLT3	Y	969	DGRVSECPHTYQNRRPFSREM	pY	Homo sapiens	19438505
Q08881	ITK	SH2	Q13094	LCP2	Y	145	EEAPVEDDADYEPPPSNDEEA	pY	Homo sapiens	25916191
P15498	VAV1	SH2	Q13094	LCP2	Y	113	GGWSSFEEDDYESPNDDQDGE	pY	Homo sapiens	25916191
P15498	VAV1	SH2	Q13094	LCP2	Y	128	DDQDGEDDGDYESPNEEEEAP	pY	Homo sapiens	25916191
P16333	NCK1	SH2	Q13094	LCP2	Y	113	GGWSSFEEDDYESPNDDQDGE	pY	Homo sapiens	25916191
P16333	NCK1	SH2	Q13094	LCP2	Y	128	DDQDGEDDGDYESPNEEEEAP	pY	Homo sapiens	25916191
P19174	PLCG1	SH2	Q13094	LCP2	Y	173	AKPFPNSNSMYIDRPPSGKTP	pY	Homo sapiens	25916191
P06240	Lck	SH2	P31041	Cd28	Y	207	PGLTRKPYQPYAPARDFAAYR	pY	Mus musculus	27460989
P42229	STAT5A	SH2	P12931	SRC	Y	419	GLARLIEDNEYTARQGAKFPI	pY	Homo sapiens	25885255
[truncated: 2,461 more rows]
