# Supplementary material for: GPS-PBS: A Deep Learning Framework to Predict Phosphorylation Sites that Specifically Interact with Phosphoprotein-Binding Domains
Source: Cells. 2020 May 20;9(5):1266. doi: 10.3390/cells9051266 (PMC7290655; doi:10.3390/cells9051266)
Supplement: Supplementary file 1 [file cells-09-01266-s001.zip › Table S3.xlsx]

## Sheet: Table S3
Table S3. GPS-PBS contained 138 predictors for 16 families and 122 single PPBD clusters.
Name	Group	Family	Predictors in GPS-PBS
Family-based predictors
14-3-3	pS/pT	14-3-3	(pS/pT)/14-3-3
BRCT	pS/pT	BRCT	(pS/pT)/BRCT
FHA	pS/pT	FHA	(pS/pT)/FHA
KIX	pS/pT	KIX	(pS/pT)/KIX
PBD	pS/pT	PBD	(pS/pT)/PBD
WW	pS/pT	WW	(pS/pT)/WW
MH2	pS/pT	MH2	(pS/pT)/MH2
WD40	pS/pT	WD40	(pS/pT)/WD40
IRF3	pS/pT	IRF3	(pS/pT)/IRF3
GK	pS/pT	GK	(pS/pT)/GK
Arrestin	pS/pT	Arrestin	(pS/pT)/Arrestin
LRR	pS/pT	LRR	(pS/pT)/LRR
SH2	pY	SH2	pY/SH2
PTB	pY	PTB	pY/PTB
HYB	pY	HYB	pY/HYB
C2	pY	C2	pY/C2
Single PPBD-based predictors
ABL1_SH2	pY	SH2	pY/SH2/ABL1_SH2
ABL2_SH2	pY	SH2	pY/SH2/ABL2_SH2
APLF_FHA	pS/pT	FHA	(pS/pT)/FHA/APLF_FHA
ARRB2_Arrestin	pS/pT	Arrestin	(pS/pT)/Arrestin/ARRB2_Arrestin
BCAR3_SH2	pY	SH2	pY/SH2/BCAR3_SH2
BLK_SH2	pY	SH2	pY/SH2/BLK_SH2
BMX_SH2	pY	SH2	pY/SH2/BMX_SH2
BRCA1_BRCT	pS/pT	BRCT	(pS/pT)/BRCT/BRCA1_BRCT
BTRC_WD40	pS/pT	WD40	(pS/pT)/WD40/BTRC_WD40
CBL_PTB	pY	PTB	pY/PTB/CBL_PTB
CBL_SH2	pY	SH2	pY/SH2/CBL_SH2
CDC4_WD40	pS/pT	WD40	(pS/pT)/WD40/CDC4_WD40
CHEK2_FHA	pS/pT	FHA	(pS/pT)/FHA/CHEK2_FHA
CHN1_SH2	pY	SH2	pY/SH2/CHN1_SH2
CHN2_SH2	pY	SH2	pY/SH2/CHN2_SH2
CISH_SH2	pY	SH2	pY/SH2/CISH_SH2
CLNK_SH2	pY	SH2	pY/SH2/CLNK_SH2
CRK_SH2	pY	SH2	pY/SH2/CRK_SH2
CRKL_SH2	pY	SH2	pY/SH2/CRKL_SH2
CSK_SH2	pY	SH2	pY/SH2/CSK_SH2
DAB1_PTB	pY	PTB	pY/PTB/DAB1_PTB
DAPP1_SH2	pY	SH2	pY/SH2/DAPP1_SH2
DLG1_GK	pS/pT	GK	(pS/pT)/GK/DLG1_GK
DOK1_PTB	pY	PTB	pY/PTB/DOK1_PTB
DOK2_PTB	pY	PTB	pY/PTB/DOK2_PTB
DUN1_FHA	pS/pT	FHA	(pS/pT)/FHA/DUN1_FHA
FBXW7_WD40	pS/pT	WD40	(pS/pT)/WD40/FBXW7_WD40
FER_SH2	pY	SH2	pY/SH2/FER_SH2
FES_SH2	pY	SH2	pY/SH2/FES_SH2
FGR_SH2	pY	SH2	pY/SH2/FGR_SH2
FRS2_PTB	pY	PTB	pY/PTB/FRS2_PTB
FYN_SH2	pY	SH2	pY/SH2/FYN_SH2
GRAP_SH2	pY	SH2	pY/SH2/GRAP_SH2
GRAP2_SH2	pY	SH2	pY/SH2/GRAP2_SH2
GRB10_SH2	pY	SH2	pY/SH2/GRB10_SH2
GRB14_SH2	pY	SH2	pY/SH2/GRB14_SH2
GRB2_SH2	pY	SH2	pY/SH2/GRB2_SH2
GRB7_SH2	pY	SH2	pY/SH2/GRB7_SH2
GRR1_LRR	pS/pT	LRR	(pS/pT)/LRR/GRR1_LRR
HCK_SH2	pY	SH2	pY/SH2/HCK_SH2
HSH2D_SH2	pY	SH2	pY/SH2/HSH2D_SH2
INPP5D_SH2	pY	SH2	pY/SH2/INPP5D_SH2
IRS1_PTB	pY	PTB	pY/PTB/IRS1_PTB
ITK_SH2	pY	SH2	pY/SH2/ITK_SH2
JAK1_SH2	pY	SH2	pY/SH2/JAK1_SH2
JAK2_SH2	pY	SH2	pY/SH2/JAK2_SH2
JAK3_SH2	pY	SH2	pY/SH2/JAK3_SH2
LCK_SH2	pY	SH2	pY/SH2/LCK_SH2
LCP2_SH2	pY	SH2	pY/SH2/LCP2_SH2
LYN_SH2	pY	SH2	pY/SH2/LYN_SH2
MATK_SH2	pY	SH2	pY/SH2/MATK_SH2
MDC1_BRCT	pS/pT	BRCT	(pS/pT)/BRCT/MDC1_BRCT
MDC1_FHA	pS/pT	FHA	(pS/pT)/FHA/MDC1_FHA
MKI67_FHA	pS/pT	FHA	(pS/pT)/FHA/MKI67_FHA
NBN_BRCT	pS/pT	BRCT	(pS/pT)/BRCT/NBN_BRCT
NBN_FHA	pS/pT	FHA	(pS/pT)/FHA/NBN_FHA
nbs1_FHA	pS/pT	FHA	(pS/pT)/FHA/nbs1_FHA
NCK1_SH2	pY	SH2	pY/SH2/NCK1_SH2
NCK2_SH2	pY	SH2	pY/SH2/NCK2_SH2
NEDD4L_WW	pS/pT	WW	(pS/pT)/WW/NEDD4L_WW
PIK3R1_SH2	pY	SH2	pY/SH2/PIK3R1_SH2
PIK3R2_SH2	pY	SH2	pY/SH2/PIK3R2_SH2
PIK3R3_SH2	pY	SH2	pY/SH2/PIK3R3_SH2
PIN1_WW	pS/pT	WW	(pS/pT)/WW/PIN1_WW
PLCG1_SH2	pY	SH2	pY/SH2/PLCG1_SH2
PLCG2_SH2	pY	SH2	pY/SH2/PLCG2_SH2
PLK1_PBD	pS/pT	PBD	(pS/pT)/PBD/PLK1_PBD
PPP1R8_FHA	pS/pT	FHA	(pS/pT)/FHA/PPP1R8_FHA
PTK6_SH2	pY	SH2	pY/SH2/PTK6_SH2
PTPN11_SH2	pY	SH2	pY/SH2/PTPN11_SH2
PTPN6_SH2	pY	SH2	pY/SH2/PTPN6_SH2
RASA1_SH2	pY	SH2	pY/SH2/RASA1_SH2
RIN1_SH2	pY	SH2	pY/SH2/RIN1_SH2
RIN2_SH2	pY	SH2	pY/SH2/RIN2_SH2
SFN_14-3-3	pS/pT	14-3-3	(pS/pT)/14-3-3/SFN_14-3-3
SH2B1_SH2	pY	SH2	pY/SH2/SH2B1_SH2
SH2B2_SH2	pY	SH2	pY/SH2/SH2B2_SH2
SH2B3_SH2	pY	SH2	pY/SH2/SH2B3_SH2
SH2D1A_SH2	pY	SH2	pY/SH2/SH2D1A_SH2
SH2D1B_SH2	pY	SH2	pY/SH2/SH2D1B_SH2
SH2D2A_SH2	pY	SH2	pY/SH2/SH2D2A_SH2
SH2D3A_SH2	pY	SH2	pY/SH2/SH2D3A_SH2
SH3BP2_SH2	pY	SH2	pY/SH2/SH3BP2_SH2
SHB_SH2	pY	SH2	pY/SH2/SHB_SH2
SHC1_SH2	pY	SH2	pY/SH2/SHC1_SH2
SHC1_PTB	pY	PTB	pY/PTB/SHC1_PTB
SHC3_PTB	pY	PTB	pY/PTB/SHC3_PTB
SHC3_SH2	pY	SH2	pY/SH2/SHC3_SH2
SHC4_PTB	pY	PTB	pY/PTB/SHC4_PTB
SLA_SH2	pY	SH2	pY/SH2/SLA_SH2
SLA2_SH2	pY	SH2	pY/SH2/SLA2_SH2
SMAD2_MH2	pS/pT	MH2	(pS/pT)/MH2/SMAD2_MH2
SOCS1_SH2	pY	SH2	pY/SH2/SOCS1_SH2
SOCS2_SH2	pY	SH2	pY/SH2/SOCS2_SH2
SOCS3_SH2	pY	SH2	pY/SH2/SOCS3_SH2
SRC_SH2	pY	SH2	pY/SH2/SRC_SH2
STAT1_SH2	pY	SH2	pY/SH2/STAT1_SH2
STAT2_SH2	pY	SH2	pY/SH2/STAT2_SH2
STAT3_SH2	pY	SH2	pY/SH2/STAT3_SH2
STAT4_SH2	pY	SH2	pY/SH2/STAT4_SH2
STAT5A_SH2	pY	SH2	pY/SH2/STAT5A_SH2
STAT5B_SH2	pY	SH2	pY/SH2/STAT5B_SH2
STAT6_SH2	pY	SH2	pY/SH2/STAT6_SH2
SYK_SH2	pY	SH2	pY/SH2/SYK_SH2
TEC_SH2	pY	SH2	pY/SH2/TEC_SH2
TNS2_SH2	pY	SH2	pY/SH2/TNS2_SH2
TNS3_SH2	pY	SH2	pY/SH2/TNS3_SH2
TNS4_SH2	pY	SH2	pY/SH2/TNS4_SH2
TOPBP1_BRCT	pS/pT	BRCT	(pS/pT)/BRCT/TOPBP1_BRCT
TXK_SH2	pY	SH2	pY/SH2/TXK_SH2
VAV1_SH2	pY	SH2	pY/SH2/VAV1_SH2
VAV2_SH2	pY	SH2	pY/SH2/VAV2_SH2
VAV3_SH2	pY	SH2	pY/SH2/VAV3_SH2
XRS2_FHA	pS/pT	FHA	(pS/pT)/FHA/XRS2_FHA
YES1_SH2	pY	SH2	pY/SH2/YES1_SH2
YWHAB_14-3-3	pS/pT	14-3-3	(pS/pT)/14-3-3/YWHAB_14-3-3
YWHAE_14-3-3	pS/pT	14-3-3	(pS/pT)/14-3-3/YWHAE_14-3-3
YWHAG_14-3-3	pS/pT	14-3-3	(pS/pT)/14-3-3/YWHAG_14-3-3
YWHAH_14-3-3	pS/pT	14-3-3	(pS/pT)/14-3-3/YWHAH_14-3-3
YWHAQ_14-3-3	pS/pT	14-3-3	(pS/pT)/14-3-3/YWHAQ_14-3-3
YWHAZ_14-3-3	pS/pT	14-3-3	(pS/pT)/14-3-3/YWHAZ_14-3-3
ZAP70_SH2	pY	SH2	pY/SH2/ZAP70_SH2
