# Supplementary material for: GPS-PBS: A Deep Learning Framework to Predict Phosphorylation Sites that Specifically Interact with Phosphoprotein-Binding Domains
Source: Cells. 2020 May 20;9(5):1266. doi: 10.3390/cells9051266 (PMC7290655; doi:10.3390/cells9051266)
Supplement: Supplementary file 1 [file cells-09-01266-s001.zip › Table S4.xlsx]

## Sheet: Table S4
Table S4. The performance values of 4, 6, 8 and 10-fold cross-validations for 36 predictors with ≥ 30 positive PBSs, under the high, medium and low thresholds.
Predictor	PBP(m,n)		P.	N.	Threshold	Cutoff	4-fold cross-validation						6-fold cross-validation						8-fold cross-validation						10-fold cross-validation
	m	n					Ac	Sn	Sp	PPV	NPV	MCC	Ac	Sn	Sp	PPV	NPV	MCC	Ac	Sn	Sp	PPV	NPV	MCC	Ac	Sn	Sp	PPV	NPV	MCC
14-3-3	10	10	553	37065	High	0.196165	0.980793	0.217082	0.992287	0.295735	0.988365	0.244628	0.975595	0.291815	0.985886	0.235757	0.989396	0.250876	0.980555	0.209964	0.992153	0.285317	0.988259	0.235871	0.978101	0.275801	0.988672	0.266452	0.989189	0.260842
	10	10	553	37065	Medium	0.0706717	0.950451	0.5	0.957231	0.148517	0.992267	0.254652	0.940214	0.560498	0.945929	0.133943	0.993116	0.25462	0.952984	0.494662	0.959882	0.15538	0.992207	0.259956	0.944014	0.549822	0.949946	0.140811	0.992979	0.259547
	10	10	553	37065	Low	0.0338873	0.930109	0.596085	0.935137	0.120578	0.993597	0.247219	0.911852	0.624555	0.916176	0.100042	0.993923	0.226294	0.929661	0.608541	0.934494	0.12173	0.993789	0.251418	0.917471	0.642349	0.921612	0.108941	0.994243	0.242166
SFN_14-3-3	10	10	88	6693	High	0.0338208	0.950482	0.709677	0.953702	0.167736	0.996013	0.331894	0.945516	0.580645	0.950395	0.133377	0.994232	0.262212	0.964671	0.612903	0.969375	0.208316	0.994777	0.346169	0.9458	0.698925	0.949101	0.152934	0.995846	0.312717
SFN_14-3-3	10	10	88	6693	Medium	0.00272	0.886635	0.860215	0.886988	0.0909745	0.997932	0.25972	0.852299	0.688172	0.854493	0.0585431	0.995225	0.172169	0.931612	0.72043	0.934436	0.126235	0.996082	0.285103	0.867338	0.88172	0.867146	0.0802573	0.99821	0.24429
SFN_14-3-3	10	10	88	6693	Low	0.000551606	0.81853	0.892473	0.817541	0.060426	0.998274	0.205771	0.781073	0.752688	0.781452	0.0433208	0.995856	0.145824	0.902667	0.784946	0.904242	0.097291	0.996883	0.2567	0.796396	0.924731	0.79468	0.0559064	0.998756	0.199887
YWHAB_14-3-3	10	10	142	10886	High	0.104053	0.965914	0.650685	0.970108	0.221154	0.995325	0.369407	0.967443	0.650685	0.971658	0.230456	0.995332	0.377703	0.968792	0.657534	0.972934	0.240635	0.995429	0.388675	0.969242	0.636986	0.973663	0.239824	0.99516	0.381643
YWHAB_14-3-3	10	10	142	10886	Medium	0.00571841	0.896933	0.863014	0.897384	0.0988593	0.998013	0.273833	0.908805	0.883562	0.909141	0.11257	0.998332	0.299111	0.919147	0.794521	0.920806	0.115723	0.997098	0.286573	0.909254	0.835616	0.910234	0.108279	0.99765	0.283568
YWHAB_14-3-3	10	10	142	10886	Low	0.000769967	0.81653	0.931507	0.815	0.0616323	0.998905	0.214565	0.840903	0.931507	0.839697	0.0704587	0.998937	0.233477	0.863477	0.849315	0.863665	0.075154	0.997729	0.230049	0.834877	0.924658	0.833683	0.0676173	0.998823	0.226543
YWHAE_14-3-3	10	10	172	11150	High	0.153106	0.966002	0.436782	0.974217	0.207185	0.991161	0.286221	0.971185	0.33908	0.980997	0.215846	0.989714	0.25713	0.966617	0.413793	0.975199	0.20469	0.990812	0.276451	0.972503	0.373563	0.9818	0.240486	0.990253	0.287025
YWHAE_14-3-3	10	10	172	11150	Medium	0.0376048	0.924185	0.649425	0.92845	0.122819	0.994209	0.260765	0.93218	0.574713	0.937729	0.124626	0.993052	0.246238	0.911886	0.655172	0.915871	0.107249	0.994226	0.241392	0.928226	0.649425	0.932554	0.129325	0.994234	0.268888
YWHAE_14-3-3	10	10	172	11150	Low	0.0127761	0.880699	0.718391	0.883219	0.0866701	0.995106	0.222438	0.894316	0.701149	0.897315	0.0952935	0.994889	0.232973	0.843451	0.752874	0.844857	0.0696452	0.995508	0.197917	0.881666	0.741379	0.883843	0.0896327	0.995506	0.231376
YWHAG_14-3-3	10	10	130	9249	High	0.188037	0.974974	0.462687	0.982326	0.26899	0.992371	0.343626	0.973706	0.529851	0.980077	0.272097	0.993303	0.370659	0.975818	0.455224	0.98329	0.276893	0.992273	0.346135	0.97434	0.492537	0.981255	0.269714	0.992784	0.355333
YWHAG_14-3-3	10	10	130	9249	Medium	0.0323104	0.947307	0.746269	0.950193	0.173961	0.996261	0.347287	0.94076	0.69403	0.944302	0.149037	0.995466	0.306412	0.944879	0.708955	0.948265	0.161504	0.995705	0.32425	0.949525	0.671642	0.953513	0.168797	0.995183	0.322954
YWHAG_14-3-3	10	10	130	9249	Low	0.0105868	0.923231	0.798507	0.925021	0.1302	0.996948	0.306068	0.913516	0.761194	0.915703	0.112626	0.996348	0.274117	0.920486	0.798507	0.922237	0.126125	0.996939	0.300545	0.926822	0.746269	0.929413	0.129375	0.996177	0.293914
YWHAH_14-3-3	10	10	100	7985	High	0.115999	0.9741	0.529412	0.979765	0.246793	0.994021	0.352416	0.962013	0.676471	0.965651	0.197841	0.995822	0.355061	0.97188	0.617647	0.976393	0.246793	0.99512	0.381524	0.969043	0.637255	0.97327	0.22992	0.995354	0.373298
YWHAH_14-3-3	10	10	100	7985	Medium	0.0226988	0.947459	0.705882	0.950537	0.151623	0.99614	0.313704	0.920326	0.784314	0.922058	0.111918	0.997079	0.27959	0.943883	0.784314	0.945916	0.153698	0.997153	0.334306	0.929822	0.764706	0.931926	0.123331	0.996848	0.291522
YWHAH_14-3-3	10	10	100	7985	Low	0.00716495	0.922916	0.764706	0.924931	0.11314	0.996824	0.277478	0.881968	0.813725	0.882838	0.0800193	0.997365	0.234005	0.921436	0.843137	0.922433	0.119817	0.997875	0.302439	0.897015	0.843137	0.897702	0.0935608	0.997816	0.262211
YWHAQ_14-3-3	10	10	112	7462	High	0.099956	0.966961	0.570175	0.973005	0.240714	0.993413	0.358614	0.963275	0.605263	0.968729	0.225115	0.993921	0.356609	0.963275	0.631579	0.968328	0.230359	0.994322	0.369225	0.971173	0.561404	0.977415	0.271722	0.99331	0.379925
YWHAQ_14-3-3	10	10	112	7462	Medium	0.0185231	0.941161	0.692982	0.944942	0.158896	0.995147	0.315432	0.928393	0.72807	0.931445	0.137487	0.995637	0.298203	0.924575	0.77193	0.926901	0.136815	0.99632	0.306979	0.941029	0.736842	0.94414	0.165266	0.995834	0.333271
YWHAQ_14-3-3	10	10	112	7462	Low	0.0063937	0.916151	0.754386	0.918616	0.122136	0.996003	0.283809	0.896933	0.807018	0.898303	0.10643	0.996786	0.271609	0.889825	0.815789	0.890953	0.100951	0.996906	0.264741	0.915098	0.807018	0.916745	0.127011	0.99685	0.301353
YWHAZ_14-3-3	10	10	363	26203	High	0.081405	0.957937	0.451087	0.964995	0.151479	0.992181	0.245027	0.953159	0.475543	0.959811	0.140836	0.992487	0.241459	0.951704	0.486413	0.958184	0.13878	0.992629	0.242253	0.956444	0.470109	0.963217	0.15042	0.992437	0.249354
YWHAZ_14-3-3	10	10	363	26203	Medium	0.0294696	0.927929	0.586957	0.932677	0.107765	0.993902	0.230382	0.915202	0.61413	0.919395	0.0954715	0.994219	0.219268	0.916396	0.622283	0.920492	0.0978195	0.994347	0.224191	0.922405	0.608696	0.926774	0.103265	0.994185	0.228967
YWHAZ_14-3-3	10	10	363	26203	Low	0.0145361	0.897025	0.652174	0.900435	0.0831938	0.994677	0.207938	0.877953	0.67663	0.880757	0.0728802	0.994939	0.194897	0.879707	0.703804	0.882157	0.0764154	0.99537	0.205588	0.887508	0.673913	0.890482	0.0785503	0.994953	0.204168
BRCT	10	10	43	4520	High	0.0446446	0.967055	0.0714286	0.975393	0.0268733	0.991025	0.0286495	0.954975	0.190476	0.962093	0.0456214	0.992059	0.0750518	0.952998	0.309524	0.958989	0.0669902	0.993197	0.125863	0.966835	0.190476	0.974063	0.0653024	0.992156	0.0962659
BRCT	10	10	43	4520	Medium	0.0111212	0.939381	0.261905	0.945688	0.0438632	0.99263	0.0861532	0.894795	0.5	0.89847	0.0447531	0.994734	0.124159	0.89128	0.452381	0.895367	0.0395057	0.994215	0.10718	0.929717	0.357143	0.935048	0.0497089	0.993502	0.111228
BRCT	10	10	43	4520	Low	0.0041194	0.911048	0.333333	0.916427	0.0365567	0.993127	0.0852205	0.833516	0.690476	0.834848	0.0382522	0.996485	0.133699	0.83747	0.547619	0.840168	0.0315658	0.994904	0.100268	0.889523	0.52381	0.892928	0.0444706	0.994952	0.12687
FHA	10	10	284	26736	High	0.0340958	0.938046	0.28169	0.945018	0.0516129	0.991991	0.0994247	0.930607	0.31338	0.937163	0.0503109	0.992278	0.103297	0.940563	0.253521	0.947861	0.0491132	0.991704	0.0906632	0.942894	0.225352	0.950516	0.0461428	0.991417	0.081275
FHA	10	10	284	26736	Medium	0.019554	0.882939	0.40493	0.888016	0.0369894	0.992932	0.0936236	0.872835	0.440141	0.877431	0.0367431	0.993268	0.097625	0.889896	0.43662	0.894711	0.0421912	0.993356	0.108526	0.891155	0.397887	0.896394	0.0391953	0.992915	0.097209
FHA	10	10	284	26736	Low	0.0122311	0.821651	0.559859	0.824431	0.0327632	0.994361	0.102096	0.810955	0.56338	0.813585	0.0311042	0.994332	0.0979206	0.833753	0.53169	0.836961	0.0334812	0.994092	0.10082	0.836158	0.507042	0.839654	0.0324983	0.993802	0.0954899
CHEK2_FHA	10	10	214	24160	High	0.0490316	0.963075	0.163551	0.970157	0.0462963	0.992421	0.0719503	0.969147	0.088785	0.976945	0.0329861	0.991806	0.0403683	0.967876	0.11215	0.975455	0.0388979	0.992002	0.0520289	0.970748	0.088785	0.97856	0.0353818	0.991819	0.0428002
CHEK2_FHA	10	10	214	24160	Medium	0.0249693	0.923812	0.28972	0.929429	0.0350877	0.993276	0.0788413	0.926397	0.28972	0.932036	0.036385	0.993295	0.0811279	0.926971	0.308411	0.93245	0.0388693	0.993473	0.0882614	0.930254	0.228972	0.936465	0.0309343	0.99276	0.0626093
CHEK2_FHA	10	10	214	24160	Low	0.0151354	0.885944	0.369159	0.890522	0.0290015	0.993764	0.0768886	0.878477	0.401869	0.882699	0.0294521	0.994034	0.0817515	0.886067	0.406542	0.890315	0.0317866	0.99413	0.0877134	0.899196	0.303738	0.90447	0.0273915	0.993228	0.0655215
PBD	10	10	82	6651	High	0.998241	0.852783	0	1	NaN	0.987821	NaN	0.868941	0.121951	0.997895	0.41663	0.989268	0.3052	0.846154	0.0833333	1	1	0.988825	0.2652	0.863555	0.0853659	0.997895	0.3333	0.988826	0.247949
PBD	10	10	82	6651	Medium	0.900694	0.852783	0	1	NaN	0.987821	NaN	0.881508	0.243902	0.991579	0.263129	0.990686	0.410905	0.855478	0.180556	0.991597	0.209425	0.989914	0.33953	0.872531	0.146341	0.997895	0.461501	0.989563	0.338499
PBD	10	10	82	6651	Low	0.125675	0.904847	0.756098	0.930526	0.118305	0.996779	0.64683	0.895871	0.817073	0.909474	0.100136	0.997526	0.646647	0.888112	0.833333	0.89916	0.0924645	0.99772	0.65682	0.881508	0.792683	0.896842	0.0865394	0.997158	0.605549
PLK1_PBD	10	10	54	4597	High	0.478761	0.813853	0.360656	0.976471	0.152581	0.992367	0.470239	0.848485	0.491803	0.976471	0.197127	0.993924	0.582662	0.806897	0.3	1	1	0.991844	0.486664	0.82684	0.409836	0.976471	0.169853	0.99295	0.513981
PLK1_PBD	10	10	54	4597	Medium	0.47874	0.813853	0.360656	0.976471	0.152581	0.992367	0.470239	0.848485	0.491803	0.976471	0.197127	0.993924	0.582662	0.806897	0.3	1	1	0.991844	0.486664	0.831169	0.42623	0.976471	0.175455	0.993145	0.528095
PLK1_PBD	10	10	54	4597	Low	0.478718	0.813853	0.360656	0.976471	0.152581	0.992367	0.470239	0.848485	0.491803	0.976471	0.197127	0.993924	0.582662	0.806897	0.3	1	1	0.991844	0.486664	0.82684	0.42623	0.970588	0.145469	0.993104	0.513198
WW	10	10	217	12681	High	0.13896	0.957435	0.230415	0.969876	0.115741	0.986604	0.143173	0.95666	0.267281	0.968457	0.126638	0.987219	0.16383	0.96829	0.115207	0.982888	0.103306	0.984829	0.0929819	0.966739	0.147465	0.980759	0.115942	0.985343	0.113961
WW	10	10	217	12681	Medium	0.133441	0.957203	0.230415	0.96964	0.114943	0.9866	0.142528	0.946348	0.35023	0.956549	0.121212	0.988509	0.183468	0.965188	0.124424	0.979576	0.0944056	0.984935	0.0908372	0.958521	0.221198	0.971138	0.115942	0.986463	0.140343
WW	10	10	217	12681	Low	0.00442067	0.849977	0.880184	0.84946	0.0909524	0.997592	0.254177	0.880679	0.81106	0.881871	0.105137	0.996347	0.265182	0.85866	0.847926	0.858844	0.0932118	0.996979	0.252476	0.858428	0.875576	0.858134	0.0955254	0.997525	0.261289
PIN1_WW	10	10	203	12012	High	0.148905	0.954973	0.256158	0.966783	0.115299	0.987164	0.15114	0.962669	0.133005	0.97669	0.0879479	0.98522	0.0895888	0.951862	0.251232	0.963703	0.104723	0.98704	0.140438	0.961686	0.182266	0.974858	0.109145	0.986022	0.122283
PIN1_WW	10	10	203	12012	Medium	0.10936	0.89693	0.714286	0.900017	0.107727	0.994664	0.250796	0.935571	0.403941	0.944555	0.109626	0.989448	0.185814	0.916414	0.541872	0.922744	0.105973	0.991679	0.213004	0.91142	0.630542	0.916167	0.112775	0.993231	0.240738
PIN1_WW	10	10	203	12012	Low	0.00340603	0.840278	0.91133	0.839078	0.0873466	0.998217	0.253393	0.84912	0.906404	0.848152	0.0916335	0.998139	0.260265	0.860499	0.881773	0.86014	0.0962883	0.997683	0.264042	0.854687	0.906404	0.853813	0.0948454	0.998151	0.26589
PTB	10	10	52	1288	High	0.0696714	0.961194	0.653846	0.973602	0.5	0.985849	0.552128	0.94403	0.730769	0.95264	0.383838	0.988719	0.504588	0.964925	0.75	0.973602	0.534247	0.98974	0.615758	0.953731	0.711538	0.963509	0.440476	0.988057	0.537848
PTB	10	10	52	1288	Medium	0.000998348	0.865672	0.807692	0.868012	0.198113	0.991135	0.357597	0.81791	0.865385	0.815994	0.159574	0.993384	0.322835	0.877612	0.884615	0.877329	0.22549	0.994718	0.409618	0.848507	0.865385	0.847826	0.186722	0.993631	0.358649
PTB	10	10	52	1288	Low	0.000117868	0.805224	0.826923	0.804348	0.145763	0.991388	0.294243	0.718657	0.923077	0.710404	0.114014	0.995647	0.263569	0.80597	0.923077	0.801242	0.157895	0.996139	0.33402	0.765672	0.884615	0.76087	0.129944	0.993915	0.282752
SH2	10	10	1017	7573	High	0.387091	0.880296	0.497621	0.930488	0.490153	0.932396	0.423089	0.88504	0.458611	0.940971	0.510608	0.928276	0.416696	0.886364	0.453853	0.943092	0.517147	0.927842	0.418232	0.886915	0.431018	0.946712	0.520663	0.925317	0.408466
SH2	10	10	1017	7573	Medium	0.2931	0.850066	0.615604	0.880819	0.409563	0.944638	0.41667	0.855472	0.576594	0.89205	0.417691	0.940078	0.406939	0.863857	0.565176	0.903033	0.439062	0.939263	0.418381	0.869263	0.541389	0.912268	0.453166	0.936758	0.418175
SH2	10	10	1017	7573	Low	0.213645	0.809907	0.722169	0.821415	0.351937	0.956551	0.406574	0.816858	0.686013	0.83402	0.356932	0.951875	0.397919	0.827891	0.685062	0.846624	0.374932	0.952421	0.414344	0.837268	0.664129	0.859978	0.389109	0.950165	0.418884
ABL1_SH2	10	10	60	451	High	0.00169066	0.471624	0.883333	0.416851	0.167722	0.964103	0.198926	0.502935	0.9	0.450111	0.178808	0.971292	0.229241	0.553816	0.916667	0.505543	0.197842	0.978541	0.272893	0.506849	0.866667	0.45898	0.175676	0.962791	0.212347
ABL1_SH2	10	10	60	451	Medium	4.44805e-05	0.289628	0.966667	0.199557	0.138425	0.978261	0.139269	0.295499	0.933333	0.210643	0.135922	0.959596	0.117271	0.340509	0.983333	0.254989	0.149367	0.991379	0.183147	0.362035	0.916667	0.288248	0.146277	0.962963	0.149616
ABL1_SH2	10	10	60	451	Low	2.03674e-06	0.21135	0.983333	0.108647	0.127983	0.98	0.0996611	0.246575	0.95	0.152993	0.129841	0.958333	0.095296	0.238748	1	0.137472	0.13363	1	0.135538	0.303327	0.95	0.217295	0.139024	0.970297	0.135237
ABL2_SH2	10	10	32	173	High	0.495656	0.814634	0.34375	0.901734	0.392857	0.881356	0.259451	0.843902	0.1875	0.965318	0.5	0.865285	0.236267	0.853659	0.40625	0.936416	0.541667	0.895028	0.386834	0.839024	0.375	0.924855	0.48	0.888889	0.332586
ABL2_SH2	10	10	32	173	Medium	0.322381	0.804878	0.40625	0.878613	0.382353	0.888889	0.277969	0.843902	0.40625	0.924855	0.5	0.893855	0.36112	0.843902	0.53125	0.901734	0.5	0.912281	0.422506	0.834146	0.5625	0.884393	0.473684	0.916168	0.417399
ABL2_SH2	10	10	32	173	Low	0.102143	0.770732	0.53125	0.815029	0.346939	0.903846	0.294689	0.814634	0.46875	0.878613	0.416667	0.899408	0.33135	0.829268	0.59375	0.872832	0.463415	0.920732	0.423363	0.756098	0.5625	0.791908	0.333333	0.907285	0.292022
CRK_SH2	10	10	73	609	High	0.444801	0.949128	0.733333	0.97553	0.782246	0.968273	0.730769	0.9375	0.72	0.964111	0.706296	0.966359	0.68015	0.950581	0.76	0.973899	0.777296	0.971308	0.742674	0.947674	0.786667	0.967374	0.742943	0.974246	0.737112
CRK_SH2	10	10	73	609	Medium	0.0394337	0.920058	0.813333	0.933116	0.593106	0.976582	0.654655	0.915698	0.786667	0.931485	0.579175	0.973281	0.632407	0.912791	0.866667	0.918434	0.560177	0.982896	0.655783	0.883721	0.826667	0.890701	0.47551	0.977205	0.572799
CRK_SH2	10	10	73	609	Low	0.0101083	0.883721	0.84	0.88907	0.475805	0.978884	0.578718	0.886628	0.84	0.892333	0.483256	0.978959	0.584748	0.857558	0.88	0.854812	0.420806	0.983451	0.548161	0.835756	0.866667	0.831974	0.382058	0.981152	0.506825
CRKL_SH2	10	10	100	592	High	0.459512	0.901734	0.61	0.951014	0.677778	0.935216	0.586428	0.91185	0.72	0.944257	0.685714	0.9523	0.651003	0.91474	0.73	0.945946	0.695238	0.954003	0.662459	0.92052	0.73	0.952703	0.722772	0.954315	0.679889
CRKL_SH2	10	10	100	592	Medium	0.263624	0.903179	0.67	0.942568	0.663366	0.944162	0.610043	0.900289	0.77	0.922297	0.626016	0.959578	0.636715	0.903179	0.77	0.925676	0.636364	0.95972	0.643957	0.901734	0.74	0.929054	0.637931	0.954861	0.62977
CRKL_SH2	10	10	100	592	Low	0.157698	0.890173	0.71	0.920608	0.601695	0.949477	0.589554	0.884393	0.79	0.900338	0.572464	0.962094	0.607475	0.888728	0.78	0.907095	0.586466	0.960644	0.61312	0.895954	0.78	0.915541	0.609375	0.960993	0.629852
FYN_SH2	10	10	59	935	High	0.000630877	0.717899	0.583333	0.72624	0.118522	0.965062	0.159643	0.492218	0.816667	0.472107	0.088938	0.976082	0.135942	0.672179	0.666667	0.672521	0.113836	0.969672	0.167016	0.677043	0.716667	0.674587	0.122014	0.974181	0.192527
FYN_SH2	10	10	59	935	Medium	2.76374e-05	0.615759	0.75	0.607438	0.107587	0.974687	0.170161	0.392023	0.883333	0.36157	0.080297	0.980046	0.12059	0.59144	0.75	0.581612	0.101621	0.973593	0.156701	0.589494	0.783333	0.577479	0.104735	0.976872	0.170261
FYN_SH2	10	10	59	935	Low	1.49793e-06	0.552529	0.783333	0.538223	0.096692	0.975227	0.150882	0.320039	0.9	0.284091	0.0734974	0.978271	0.096835	0.538911	0.833333	0.520661	0.0988576	0.980201	0.165977	0.534047	0.866667	0.51343	0.101039	0.983877	0.178242
GRB2_SH2	10	10	148	2029	High	0.577972	0.933247	0	1	NaN	0.932017	NaN	0.944083	0.337662	0.987459	0.662619	0.953356	0.446228	0.937148	0.123377	0.995355	0.659582	0.939636	0.265995	0.941916	0.279221	0.989317	0.655947	0.949539	0.402064
GRB2_SH2	10	10	148	2029	Medium	0.0202765	0.916775	0.798701	0.925221	0.437912	0.984378	0.549942	0.908106	0.837662	0.913144	0.412966	0.987198	0.545044	0.768097	0.902597	0.758477	0.214203	0.99072	0.365268	0.831383	0.837662	0.830934	0.265463	0.98595	0.407103
GRB2_SH2	10	10	148	2029	Low	0.00172481	0.730386	0.857143	0.721319	0.18324	0.98576	0.310214	0.736454	0.88961	0.725499	0.191196	0.989023	0.330353	0.434764	0.941558	0.398514	0.102481	0.989416	0.175252	0.608583	0.915584	0.586623	0.139088	0.989613	0.252122
LCK_SH2	10	10	49	543	High	0.0013478	0.725397	0.76	0.722414	0.198117	0.970893	0.280513	0.690476	0.7	0.689655	0.169118	0.962229	0.222145	0.796825	0.72	0.803448	0.248437	0.969511	0.332205	0.695238	0.72	0.693103	0.174718	0.964827	0.235779
LCK_SH2	10	10	49	543	Medium	2.4682e-05	0.601587	0.76	0.587931	0.142686	0.964472	0.189481	0.577778	0.76	0.562069	0.1354	0.962898	0.174581	0.657143	0.76	0.648276	0.163171	0.967672	0.226897	0.588889	0.82	0.568966	0.146518	0.972244	0.210894
LCK_SH2	10	10	49	543	Low	7.21006e-07	0.539683	0.8	0.517241	0.130087	0.966284	0.171527	0.51746	0.8	0.493103	0.124664	0.964692	0.158745	0.568254	0.8	0.548276	0.137792	0.968132	0.188444	0.525397	0.86	0.496552	0.133561	0.975189	0.193147
NCK1_SH2	10	10	54	554	High	0.216937	0.92084	0.509091	0.960993	0.559887	0.952569	0.490857	0.907916	0.563636	0.941489	0.48426	0.956776	0.472046	0.909532	0.6	0.939716	0.492422	0.960163	0.494287	0.891761	0.618182	0.91844	0.424888	0.961056	0.455145
NCK1_SH2	10	10	54	554	Medium	0.0837892	0.87399	0.545455	0.906028	0.36134	0.953379	0.377	0.864297	0.654545	0.884752	0.35633	0.963337	0.415263	0.885299	0.672727	0.906028	0.411	0.965989	0.467161	0.852989	0.636364	0.874113	0.330087	0.961031	0.385554
NCK1_SH2	10	10	54	554	Low	0.0480009	0.84168	0.618182	0.863475	0.306209	0.95868	0.357244	0.838449	0.672727	0.85461	0.310826	0.964016	0.38076	0.869144	0.672727	0.888298	0.369893	0.965333	0.43373	0.82391	0.654545	0.840426	0.285621	0.961477	0.349778
PIK3R1_SH2	10	10	133	1569	High	0.0362821	0.898686	0.717391	0.913507	0.412828	0.974446	0.489256	0.887733	0.775362	0.896919	0.389355	0.979211	0.492447	0.882804	0.826087	0.887441	0.383522	0.983659	0.506282	0.841731	0.826087	0.843009	0.30846	0.982813	0.436074
PIK3R1_SH2	10	10	133	1569	Medium	0.00160958	0.744797	0.818841	0.738744	0.209912	0.979636	0.320581	0.722892	0.876812	0.710308	0.20418	0.985512	0.329019	0.66977	0.92029	0.649289	0.181961	0.989701	0.308135	0.63965	0.891304	0.619076	0.165514	0.985335	0.273371
PIK3R1_SH2	10	10	133	1569	Low	0.000127788	0.58379	0.862319	0.561019	0.142745	0.979621	0.224169	0.572837	0.92029	0.544431	0.146202	0.987741	0.24571	0.457831	0.949275	0.417654	0.121403	0.98981	0.19885	0.541073	0.913043	0.510664	0.136566	0.985771	0.22419
PLCG1_SH2	10	10	93	1015	High	0.308494	0.901625	0.462366	0.941872	0.421569	0.950298	0.387714	0.90704	0.44086	0.949754	0.445652	0.948819	0.392538	0.902527	0.505376	0.938916	0.431193	0.953954	0.413664	0.905235	0.473118	0.944828	0.44	0.951389	0.404449
PLCG1_SH2	10	10	93	1015	Medium	0.172192	0.892599	0.505376	0.928079	0.391667	0.953441	0.386767	0.888989	0.537634	0.921182	0.384615	0.956033	0.395342	0.885379	0.612903	0.910345	0.385135	0.9625	0.426497	0.883574	0.580645	0.91133	0.375	0.959544	0.405693
PLCG1_SH2	10	10	93	1015	Low	0.100672	0.883574	0.55914	0.9133	0.371429	0.957645	0.394294	0.867329	0.612903	0.89064	0.339286	0.961702	0.389308	0.861913	0.666667	0.879803	0.336957	0.96645	0.407189	0.852888	0.688172	0.86798	0.323232	0.968132	0.402545
PLCG2_SH2	10	10	32	514	High	0.00043421	0.754579	0.65625	0.7607	0.145833	0.972637	0.222253	0.70696	0.75	0.70428	0.136364	0.978378	0.228309	0.81685	0.59375	0.830739	0.179245	0.970455	0.252083	0.705128	0.71875	0.70428	0.131429	0.975741	0.212923
PLCG2_SH2	10	10	32	514	Medium	1.02389e-06	0.648352	0.75	0.642023	0.115385	0.976331	0.189618	0.576923	0.84375	0.560311	0.106719	0.982935	0.190331	0.679487	0.78125	0.673152	0.129534	0.98017	0.22327	0.540293	0.8125	0.523346	0.095941	0.978182	0.157778
PLCG2_SH2	10	10	32	514	Low	9.45375e-09	0.615385	0.84375	0.601167	0.116379	0.984076	0.211411	0.521978	0.84375	0.501946	0.0954064	0.980989	0.16251	0.575092	0.84375	0.558366	0.106299	0.982877	0.189365	0.435897	0.84375	0.410506	0.0818182	0.976852	0.122136
PTPN11_SH2	10	10	182	2224	High	0.157221	0.895866	0.696335	0.911926	0.392837	0.973473	0.469754	0.887676	0.691099	0.903498	0.369505	0.972783	0.448877	0.910296	0.664921	0.930046	0.437523	0.971361	0.49104	0.902496	0.691099	0.919511	0.412682	0.973244	0.483179
PTPN11_SH2	10	10	182	2224	Medium	0.0821423	0.853744	0.759162	0.861357	0.309439	0.977631	0.419719	0.848284	0.769634	0.854614	0.302266	0.978417	0.416241	0.881435	0.759162	0.891277	0.36363	0.978365	0.469237	0.856084	0.801047	0.860514	0.319711	0.981431	0.443896
PTPN11_SH2	10	10	182	2224	Low	0.0436747	0.804212	0.806283	0.804046	0.2519	0.980665	0.374476	0.797582	0.806283	0.796882	0.245194	0.980495	0.366707	0.836583	0.82199	0.837758	0.293091	0.982909	0.424281	0.797972	0.842932	0.794353	0.25118	0.984076	0.384851
PTPN6_SH2	10	10	183	1768	High	0.00399658	0.800588	0.896739	0.791061	0.307593	0.986669	0.443214	0.761881	0.929348	0.745288	0.27413	0.990283	0.41576	0.842234	0.858696	0.840603	0.35799	0.982898	0.481572	0.831455	0.923913	0.822294	0.349865	0.990513	0.496922
PTPN6_SH2	10	10	183	1768	Medium	0.00019657	0.677609	0.929348	0.652666	0.216883	0.988919	0.340279	0.608035	0.967391	0.572429	0.18975	0.994138	0.309558	0.760412	0.934783	0.743134	0.273615	0.990998	0.416917	0.734444	0.945652	0.713516	0.254657	0.992178	0.396888
PTPN6_SH2	10	10	183	1768	Low	0.00010652	0.653111	0.934783	0.625202	0.205186	0.989318	0.324401	0.576188	0.972826	0.536887	0.178597	0.994788	0.292011	0.742283	0.940217	0.722671	0.259761	0.99151	0.401617	0.714846	0.961957	0.690361	0.243321	0.994328	0.387292
RASA1_SH2	10	10	52	509	High	0.0866589	0.853832	0.615385	0.878193	0.340426	0.957173	0.38326	0.828877	0.673077	0.844794	0.307018	0.961969	0.373229	0.877005	0.519231	0.913556	0.380282	0.94898	0.377492	0.857398	0.576923	0.886051	0.340909	0.953488	0.369186
RASA1_SH2	10	10	52	509	Medium	0.00242823	0.682709	0.692308	0.681729	0.181818	0.955923	0.226981	0.664884	0.807692	0.650295	0.190909	0.970674	0.272035	0.745098	0.692308	0.750491	0.220859	0.959799	0.282834	0.720143	0.730769	0.719057	0.209945	0.963158	0.279045
RASA1_SH2	10	10	52	509	Low	0.000105276	0.593583	0.769231	0.575639	0.15625	0.960656	0.200791	0.550802	0.865385	0.518664	0.155172	0.97417	0.222876	0.639929	0.711538	0.632613	0.165179	0.95549	0.203785	0.650624	0.826923	0.632613	0.186957	0.97281	0.270958
SHC1_SH2	10	10	97	1039	High	0.360311	0.886444	0.360825	0.935515	0.343137	0.940039	0.289683	0.904049	0.391753	0.951877	0.431818	0.943702	0.359221	0.904049	0.329897	0.957652	0.421053	0.938679	0.321621	0.914613	0.371134	0.965351	0.5	0.942669	0.385943
SHC1_SH2	10	10	97	1039	Medium	0.242121	0.866197	0.42268	0.907603	0.29927	0.943944	0.283425	0.883803	0.402062	0.928778	0.345133	0.943304	0.308911	0.892606	0.42268	0.936477	0.383178	0.945578	0.343621	0.897887	0.412371	0.943215	0.40404	0.945034	0.352315
SHC1_SH2	10	10	97	1039	Low	0.166213	0.846831	0.474227	0.881617	0.272189	0.94726	0.279445	0.867958	0.43299	0.908566	0.306569	0.944945	0.293097	0.870599	0.463918	0.908566	0.321429	0.947791	0.31667	0.882923	0.474227	0.921078	0.359375	0.949405	0.349374
SRC_SH2	10	10	76	1170	High	0.251405	0.92296	0.346154	0.959448	0.3567	0.957609	0.307456	0.916095	0.448718	0.945661	0.349128	0.963514	0.348281	0.919908	0.384615	0.953771	0.350832	0.959775	0.321582	0.919146	0.448718	0.948905	0.363243	0.963634	0.357649
SRC_SH2	10	10	76	1170	Medium	0.181405	0.913043	0.358974	0.948094	0.309981	0.957929	0.28436	0.903127	0.525641	0.927007	0.318697	0.96783	0.357037	0.906178	0.410256	0.937551	0.299098	0.960744	0.29799	0.914569	0.487179	0.941606	0.351464	0.965832	0.365848
SRC_SH2	10	10	76	1170	Low	0.151405	0.910755	0.397436	0.943228	0.31259	0.960157	0.302205	0.903127	0.551282	0.925385	0.324292	0.969464	0.371	0.904653	0.461538	0.932685	0.308135	0.963854	0.324608	0.911518	0.538462	0.935118	0.350262	0.968936	0.385612
STAT3_SH2	10	10	35	451	High	0.000616436	0.820988	0.485714	0.847007	0.197674	0.955	0.225384	0.853909	0.485714	0.882483	0.242857	0.956731	0.271086	0.831276	0.6	0.849224	0.235955	0.964736	0.300258	0.761317	0.571429	0.776053	0.165289	0.958904	0.207738
STAT3_SH2	10	10	35	451	Medium	1.59288e-06	0.635802	0.6	0.638581	0.11413	0.953642	0.127159	0.738683	0.657143	0.745011	0.166667	0.965517	0.230561	0.656379	0.771429	0.64745	0.145161	0.973333	0.222789	0.664609	0.714286	0.660754	0.140449	0.967532	0.20124
STAT3_SH2	10	10	35	451	Low	1.52552e-08	0.555556	0.685714	0.545455	0.104803	0.957198	0.11972	0.627572	0.771429	0.616408	0.135	0.972028	0.203738	0.553498	0.828571	0.532151	0.120833	0.97561	0.186519	0.627572	0.8	0.614191	0.138614	0.975352	0.217264
SYK_SH2	10	10	59	409	High	0.870071	0.90566	0.419355	0.978313	0.736108	0.921135	0.512856	0.870021	0	1	NaN	0.873932	NaN	0.87631	0.0967742	0.992771	0.658837	0.883983	0.221319	0.886792	0.193548	0.990361	0.743374	0.894882	0.34349
SYK_SH2	10	10	59	409	Medium	0.0636951	0.888889	0.693548	0.918072	0.549786	0.95406	0.559019	0.81761	0.774194	0.824096	0.388341	0.961977	0.462396	0.838574	0.693548	0.860241	0.4172	0.951123	0.455837	0.861635	0.709677	0.884337	0.469527	0.954784	0.506282
SYK_SH2	10	10	59	409	Low	0.000604342	0.773585	0.790323	0.771084	0.332458	0.962254	0.411239	0.561845	0.935484	0.506024	0.214569	0.98194	0.29852	0.69392	0.83871	0.672289	0.269641	0.966549	0.351651	0.710692	0.887097	0.684337	0.288455	0.976754	0.393988
VAV1_SH2	10	10	39	582	High	0.00449027	0.816794	0.731707	0.822476	0.216423	0.978609	0.32832	0.874809	0.731707	0.884365	0.297764	0.980076	0.41323	0.824427	0.731707	0.830619	0.224492	0.978814	0.337671	0.80916	0.804878	0.809446	0.220604	0.984104	0.354146
	10	10	39	582	Medium	2.64821e-05	0.601527	0.829268	0.586319	0.118422	0.980861	0.202819	0.775573	0.756098	0.776873	0.185053	0.979395	0.295638	0.612214	0.853659	0.596091	0.124056	0.983815	0.219929	0.59084	0.829268	0.574919	0.115613	0.980488	0.196787
	10	10	39	582	Low	2.82755e-07	0.456489	0.926829	0.425081	0.0974955	0.988597	0.173787	0.70229	0.878049	0.690554	0.159763	0.988304	0.289736	0.490076	0.926829	0.460912	0.103306	0.989474	0.189375	0.442748	0.853659	0.415309	0.0891173	0.976932	0.133079
