# Supplementary material for: GPS-PBS: A Deep Learning Framework to Predict Phosphorylation Sites that Specifically Interact with Phosphoprotein-Binding Domains
Source: Cells. 2020 May 20;9(5):1266. doi: 10.3390/cells9051266 (PMC7290655; doi:10.3390/cells9051266)
Supplement: Supplementary file 1 [file cells-09-01266-s001.zip › Table S5.xlsx]

## Sheet: Table S5
Table S5. The performance values of the LOO validations for 102 predictors with < 30 positive PBSs.
Predictor	PBP(m,n)		P.	N.	Threshold	Cutoff	Ac	Sn	Sp	PPV	NPV	MCC
	m	n
Arrestin	10	10	6	164	High	0.244877	0.952941	0.166667	0.981707	0.249997	0.96988	0.180622
	10	10			Medium	0.0821009	0.941176	0.166667	0.969512	0.166666	0.969512	0.136179
	10	10			Low	0.0245775	0.905882	0.166667	0.932927	0.0833337	0.968354	0.0717479
ARRB2_Arrestin	10	10	4	41	High	0.42525	0.888889	0	0.97561	0	0.909091	-0.0470882
	10	10			Medium	0.0243339	0.888889	0.25	0.95122	0.333336	0.928571	0.229566
	10	10			Low	0.00250957	0.888889	0.5	0.926829	0.399999	0.95	0.38651
BRCA1_BRCT	10	10	8	1234	High	0.00378158	0.988728	0.5	0.991896	0.285707	0.996743	0.372746
	10	10			Medium	0.000284338	0.978261	0.5	0.981361	0.148145	0.996708	0.264061
	10	10			Low	5.8e-05	0.954106	0.5	0.95705	0.0701751	0.996624	0.174731
MDC1_BRCT	10	10	3	613	High	6.99e-08	0.672078	1	0.670473	0.0146341	1	0.0990545
	10	10			Medium	1.02e-09	0.633117	1	0.631321	0.0131004	1	0.0909428
	10	10			Low	8.72e-11	0.607143	1	0.60522	0.0122449	1	0.0860864
NBN_BRCT	10	10	5	534	High	0.498263	0.857143	0	1	NaN	0.990724	0
	10	10			Medium	0.184608	0.771429	0.2	0.866667	0.0138504	0.991431	0.0666667
	10	10			Low	0.00497059	0.571429	0.8	0.533333	0.0157978	0.996501	0.23338
TOPBP1_BRCT	10	10	7	1050	High	0.199689	0.993377	0	1	NaN	0.993377	0
	10	10			Medium	0.0196877	0.959319	0.285714	0.96381	0.0500006	0.995084	0.106063
	10	10			Low	0.0131572	0.950804	0.571429	0.953333	0.0754713	0.997012	0.19503
APLF_FHA	10	10	14	129	High	0.371962	0.961165	0.9	0.967742	0.751732	0.98891	0.800794
	10	10			Medium	0.177815	0.912621	0.9	0.913978	0.531717	0.988265	0.649203
	10	10			Low	0.0624537	0.825243	1	0.806452	0.359272	1	0.536673
DUN1_FHA	10	10	3	212	High	9.77e-06	0.75814	0.666667	0.759434	0.0377359	0.993827	0.11597
	10	10			Medium	3.09e-08	0.483721	1	0.476415	0.0263158	1	0.11197
	10	10			Low	1.38e-09	0.386047	1	0.377358	0.0222222	1	0.0915737
MDC1_FHA	10	10	3	474	High	0.0219361	0.985325	0.333333	0.989451	0.16666	0.995754	0.228969
	10	10			Medium	0.00816931	0.983229	1	0.983122	0.272723	1	0.517807
	10	10			Low	0.00389161	0.97065	1	0.970464	0.17647	1	0.413834
MKI67_FHA	10	10	3	41	High	0.175879	0.954545	0.333333	1	1	0.953488	0.563764
	10	10			Medium	0.0481882	0.886364	0.666667	0.902439	0.333333	0.973684	0.418002
	10	10			Low	0.0253785	0.863636	0.666667	0.878049	0.285715	0.972973	0.375381
NBN_FHA	10	10	14	525	High	0.240755	0.984496	0.7	0.992042	0.701104	0.992	0.692042
	10	10			Medium	0.0522049	0.958656	0.8	0.962865	0.36487	0.994491	0.52271
	10	10			Low	0.010867	0.917313	0.8	0.920424	0.211411	0.994239	0.384109
nbs1_FHA	10	10	6	137	High	0.0368521	0.909091	0.166667	0.941606	0.111112	0.962687	0.0893883
	10	10			Medium	0.00253606	0.86014	0.666667	0.868613	0.181818	0.983471	0.297449
	10	10			Low	0.000397259	0.797203	0.666667	0.80292	0.129032	0.982143	0.228487
PPP1R8_FHA	10	10	3	138	High	0.212093	0.857143	0	1	NaN	0.978723	0
	10	10			Medium	0.139858	0.857143	0.333333	0.944444	0.115384	0.984887	0.331133
	10	10			Low	0.109749	0.761905	0.333333	0.833333	0.0416665	0.982906	0.148522
XRS2_FHA	10	10	4	103	High	0.0503671	0.934579	0.75	0.941748	0.333335	0.989796	0.472783
	10	10			Medium	0.000202665	0.672897	0.75	0.669903	0.0810811	0.985714	0.167474
	10	10			Low	8.1e-06	0.570093	0.75	0.563107	0.0625	0.983051	0.119425
GK	10	10	23	2281	High	0.0694434	0.98506	0.2	0.992958	0.222622	0.991942	0.203293
	10	10			Medium	0.0369684	0.965139	0.3	0.971831	0.0969735	0.992789	0.156047
	10	10			Low	0.0259226	0.945219	0.4	0.950704	0.0756304	0.993677	0.155742
DLG1_GK	10	10	23	2281	High	0.020505	0.967131	0.2	0.974849	0.0742301	0.991793	0.107332
	10	10			Medium	0.00620819	0.937251	0.3	0.943662	0.0509575	0.992576	0.102882
	10	10			Low	0.00333941	0.924303	0.3	0.930584	0.041758	0.992472	0.0887457
IRF3	10	10	3	90	High	9.89e-06	0.924731	0.333333	0.944444	0.166665	0.977011	0.199776
	10	10			Medium	5.01e-06	0.924731	0.333333	0.944444	0.166665	0.977011	0.199776
	10	10			Low	2.8e-06	0.913978	0.333333	0.933333	0.142856	0.976744	0.178588
KIX	10	10	3	149	High	0.0947432	0.986842	0.666667	0.993289	0.66668	0.993289	0.659955
	10	10			Medium	0.040628	0.953947	0.666667	0.959732	0.250002	0.993056	0.390192
	10	10			Low	0.0245238	0.927632	0.666667	0.932886	0.166667	0.992857	0.309262
LRR	10	10	5	342	High	0.123936	0.979827	0.8	0.982456	0.399998	0.997033	0.557369
	10	10			Medium	0.11912	0.976945	0.8	0.979532	0.363635	0.997024	0.530232
	10	10			Low	0.110209	0.976945	0.8	0.979532	0.363635	0.997024	0.530232
GRR1_LRR	10	10	5	342	High	0.0171097	0.985591	0	1	NaN	0.985591	0
	10	10			Medium	0.012105	0.985591	0	1	NaN	0.985591	0
	10	10			Low	0.010305	0.985591	0	1	NaN	0.985591	0
MH2	10	10	4	112	High	0.366733	0.928571	0.5	1	1	0.982456	0.679366
	10	10			Medium	0.133104	0.928571	0.75	0.958333	0.391302	0.990769	0.708333
	10	10			Low	0.0607924	0.892857	0.75	0.916667	0.243244	0.990354	0.60911
SMAD2_MH2	10	10	3	57	High	0.506922	0.857143	0.333333	0.944444	0.239998	0.964179	0.331133
	10	10			Medium	0.406922	0.857143	0.333333	0.944444	0.239998	0.964179	0.331133
	10	10			Low	0.306922	0.857143	0.333333	0.944444	0.239998	0.964179	0.331133
WD40	10	10	21	1363	High	0.230919	0.984848	0.2	0.996923	0.50036	0.987787	0.309936
	10	10			Medium	0.164267	0.974242	0.4	0.983077	0.266954	0.990684	0.313991
	10	10			Low	0.122869	0.972727	0.7	0.976923	0.318499	0.995291	0.460653
BTRC_WD40	10	10	5	207	High	0.273938	0.885714	0.2	1	1	0.981043	0.420084
	10	10			Medium	0.0837464	0.8	0.6	0.833333	0.0799999	0.988539	0.361111
	10	10			Low	0.0327807	0.685714	0.6	0.7	0.0460829	0.986385	0.221163
CDC4_WD40	10	10	10	410	High	0.362193	0.97619	0.1	0.997561	0.500003	0.978469	0.216055
	10	10			Medium	0.175391	0.969048	0.5	0.980488	0.384618	0.987715	0.422966
	10	10			Low	0.042706	0.945238	0.8	0.94878	0.27586	0.994885	0.450256
FBXW7_WD40	10	10	5	698	High	0.0149075	0.960171	0.4	0.964183	0.0740733	0.995562	0.159249
	10	10			Medium	0.00412191	0.934566	0.4	0.938395	0.0444442	0.995441	0.116176
	10	10			Low	0.00186807	0.913229	0.4	0.916905	0.0333332	0.995334	0.095315
NEDD4L_WW	10	10	3	53	High	0.174637	0.928571	0	0.981132	0	0.945455	-0.0320805
	10	10			Medium	0.0322798	0.892857	1	0.886792	0.333332	1	0.543689
	10	10			Low	0.00172481	0.839286	1	0.830189	0.25	1	0.455573
C2	10	10	3	46	High	0.441198	0.938776	0	1	NaN	0.938776	0
	10	10			Medium	0.372247	0.938776	0	1	NaN	0.938776	0
	10	10			Low	0.28369	0.938776	0	1	NaN	0.938776	0
HYB	10	10	3	62	High	0.227494	0.861538	0.666667	0.870968	0.2	0.981818	0.312653
	10	10			Medium	0.193209	0.2	1	0.16129	0.0545454	1	0.0937958
	10	10			Low	0.179078	0.153846	1	0.112903	0.0517241	1	0.0764187
CBL_PTB	10	10	7	122	High	0.465326	0.945736	0	1	NaN	0.945736	0
	10	10			Medium	0.456289	0.945736	0	1	NaN	0.945736	0
	10	10			Low	0.43137	0.945736	0	1	NaN	0.945736	0
DAB1_PTB	10	10	5	199	High	0.44656	0.985294	0.6	0.994975	0.750005	0.99	0.663537
	10	10			Medium	0.156821	0.985294	0.6	0.994975	0.750005	0.99	0.663537
	10	10			Low	0.0214291	0.980392	0.6	0.98995	0.600006	0.98995	0.58995
DOK1_PTB	10	10	3	41	High	0.431216	0.931818	0	1	NaN	0.931818	0
	10	10			Medium	0.258419	0.931818	0.333333	0.97561	0.500002	0.952381	0.373845
	10	10			Low	0.143012	0.954545	0.666667	0.97561	0.666669	0.97561	0.642276
DOK2_PTB	10	10	3	49	High	0.426513	0.942308	0	1	NaN	0.942308	0
	10	10			Medium	0.381451	0.942308	0	1	NaN	0.942308	0
	10	10			Low	0.338756	0.942308	0	1	NaN	0.942308	0
FRS2_PTB	10	10	3	66	High	0.446782	0.956522	0	1	NaN	0.956522	0
	10	10			Medium	0.322636	0.956522	0	1	NaN	0.956522	0
	10	10			Low	0.224363	0.956522	0	1	NaN	0.956522	0
IRS1_PTB	10	10	4	120	High	0.2854	0.967742	0	1	NaN	0.967742	0
	10	10			Medium	0.0329601	0.975806	0.25	1	1	0.97561	0.493865
	10	10			Low	0.00312246	0.975806	0.25	1	1	0.97561	0.493865
SHC1_PTB	10	10	26	645	High	0.470307	0.957692	0.2	0.988	0.401855	0.968392	0.263253
	10	10			Medium	0.466472	0.953846	0.5	0.972	0.418545	0.979686	0.432609
	10	10			Low	0.458873	0.946154	0.8	0.952	0.401855	0.991603	0.542709
SHC3_PTB	10	10	4	106	High	0.384217	0.963636	0	1	NaN	0.963636	0
	10	10			Medium	0.276526	0.954545	0	0.990566	0	0.963303	-0.0186065
	10	10			Low	0.179428	0.954545	0	0.990566	0	0.963303	-0.0186065
SHC4_PTB	10	10	3	66	High	0.305626	0.956522	0	1	NaN	0.956522	0
	10	10			Medium	0.216113	0.956522	0.333333	0.984848	0.499992	0.970149	0.386772
	10	10			Low	0.166601	0.956522	0.333333	0.984848	0.499992	0.970149	0.386772
BCAR3_SH2	10	10	6	70	High	0.458895	0.921053	0	1	NaN	0.921053	0
	10	10			Medium	0.437583	0.921053	0	1	NaN	0.921053	0
	10	10			Low	0.351619	0.921053	0	1	NaN	0.921053	0
BLK_SH2	10	10	10	116	High	0.465718	0.912698	0	0.991379	0	0.92	-0.0262613
	10	10			Medium	0.43739	0.904762	0	0.982759	0	0.919355	-0.0372885
	10	10			Low	0.411723	0.912698	0.1	0.982759	0.333338	0.926829	0.146733
BMX_SH2	10	10	4	66	High	0.426407	0.928571	0.25	0.969697	0.333334	0.955224	0.251784
	10	10			Medium	0.350726	0.9	0.25	0.939394	0.2	0.953846	0.170697
	10	10			Low	0.276001	0.9	0.25	0.939394	0.2	0.953846	0.170697
CBL_SH2	10	10	7	119	High	0.463687	0.857143	0	1	NaN	0.944444	0
	10	10			Medium	0.403938	0.857143	0	1	NaN	0.944444	0
	10	10			Low	0.202769	0.897959	0.285714	1	1	0.959677	0.505291
CHN1_SH2	10	10	4	107	High	0.464626	0.963964	0	1	NaN	0.963964	0
	10	10			Medium	0.325303	0.954955	0	0.990654	0	0.963636	-0.0184349
	10	10			Low	0.182237	0.936937	0	0.971963	0	0.962963	-0.0322245
CHN2_SH2	10	10	3	73	High	0.0601237	0.960526	0	1	NaN	0.960526	0
	10	10			Medium	0.0199926	0.960526	0	1	NaN	0.960526	0
	10	10			Low	0.00643889	0.960526	0	1	NaN	0.960526	0
CISH_SH2	10	10	28	223	High	0.952015	0.864542	0.107143	0.959641	0.249999	0.895397	0.0985406
	10	10			Medium	0.82056	0.864542	0.25	0.941704	0.35	0.909091	0.222865
	10	10			Low	0.053159	0.860558	0.357143	0.923767	0.370371	0.919643	0.285425
CLNK_SH2	10	10	17	147	High	0.491524	0.926829	0.294118	1	1	0.924528	0.52146
	10	10			Medium	0.446183	0.920732	0.411765	0.979592	0.700002	0.935065	0.498535
	10	10			Low	0.235967	0.920732	0.470588	0.972789	0.666666	0.940789	0.518972
CSK_SH2	10	10	21	477	High	0.000488282	0.6875	0.8	0.682609	0.0998838	0.987265	0.203947
	10	10			Medium	4.59e-05	0.541667	0.8	0.530435	0.0697725	0.983671	0.132133
	10	10			Low	8.09e-06	0.458333	0.8	0.443478	0.0595194	0.980532	0.0981834
DAPP1_SH2	10	10	3	73	High	0.475239	0.960526	0	1	NaN	0.960526	0
	10	10			Medium	0.473071	0.960526	0	1	NaN	0.960526	0
	10	10			Low	0.472558	0.960526	0	1	NaN	0.960526	0
FER_SH2	10	10	5	102	High	0.473487	0.953271	0.4	0.980392	0.499998	0.970874	0.423222
	10	10			Medium	0.47299	0.934579	0.4	0.960784	0.333332	0.970297	0.330976
	10	10			Low	0.471997	0.925234	0.4	0.95098	0.285713	0.97	0.299584
FES_SH2	10	10	18	319	High	0.465601	0.952632	0.1	1	1	0.951671	0.308607
	10	10			Medium	0.442162	0.936842	0.1	0.983333	0.252924	0.950892	0.129619
	10	10			Low	0.310688	0.936842	0.2	0.977778	0.336801	0.95587	0.227002
FGR_SH2	10	10	20	272	High	0.475041	0.917808	0.3	0.963235	0.374998	0.949275	0.292166
	10	10			Medium	0.474492	0.866438	0.5	0.893382	0.25641	0.960474	0.292093
	10	10			Low	0.473286	0.828767	0.65	0.841912	0.232143	0.970339	0.3156
GRAP_SH2	10	10	4	51	High	0.462101	0.927273	0	1	NaN	0.927273	0
	10	10			Medium	0.349802	0.927273	0	1	NaN	0.927273	0
	10	10			Low	0.137216	0.927273	0	1	NaN	0.927273	0
GRAP2_SH2	10	10	8	110	High	0.464455	0.932203	0	1	NaN	0.932203	0
	10	10			Medium	0.450751	0.932203	0	1	NaN	0.932203	0
	10	10			Low	0.368137	0.949153	0.25	1	1	0.948276	0.486897
GRB10_SH2	10	10	25	270	High	0.46625	0.915254	0	1	NaN	0.915254	0
	10	10			Medium	0.450349	0.915254	0	1	NaN	0.915254	0
	10	10			Low	0.423284	0.915254	0	1	NaN	0.915254	0
GRB14_SH2	10	10	6	111	High	0.474755	0.857143	0	1	NaN	0.948718	0
	10	10			Medium	0.473339	0.857143	0	1	NaN	0.948718	0
	10	10			Low	0.466998	0.857143	0	1	NaN	0.948718	0
GRB7_SH2	10	10	23	397	High	0.429654	0.814286	0.2	0.916667	0.12207	0.951872	0.136083
	10	10			Medium	0.221105	0.828571	0.3	0.916667	0.172572	0.957633	0.238302
	10	10			Low	0.112989	0.828571	0.4	0.9	0.188139	0.962813	0.3
HCK_SH2	10	10	5	112	High	0.415908	0.957265	0	1	NaN	0.957265	0
	10	10			Medium	0.318816	0.957265	0	1	NaN	0.957265	0
	10	10			Low	0.231432	0.957265	0	1	NaN	0.957265	0
HSH2D_SH2	10	10	3	73	High	0.00467366	0.960526	0	1	NaN	0.960526	0
	10	10			Medium	0.00043467	0.973684	0.333333	1	1	0.973333	0.5696
	10	10			Low	0.000130766	0.973684	0.333333	1	1	0.973333	0.5696
INPP5D_SH2	10	10	27	174	High	0.991134	0.846561	0	0.987654	0	0.86422	-0.04222
	10	10			Medium	0.373033	0.846561	0.37037	0.925926	0.436893	0.904554	0.323293
	10	10			Low	0.025961	0.783069	0.592593	0.814815	0.331798	0.928	0.332217
ITK_SH2	10	10	9	101	High	0.451593	0.927273	0.111111	1	1	0.926605	0.320868
	10	10			Medium	0.345634	0.918182	0.333333	0.970297	0.499999	0.942308	0.366467
	10	10			Low	0.234272	0.890909	0.444444	0.930693	0.363636	0.949495	0.342735
JAK1_SH2	10	10	4	107	High	0.450789	0.963964	0	1	NaN	0.963964	0
	10	10			Medium	0.371254	0.963964	0	1	NaN	0.963964	0
	10	10			Low	0.276395	0.963964	0	1	NaN	0.963964	0
JAK2_SH2	10	10	7	121	High	0.48758	0.96875	0.428571	1	1	0.968	0.644094
	10	10			Medium	0.487245	0.960938	0.428571	0.991736	0.75001	0.967742	0.549247
	10	10			Low	0.427526	0.953125	0.571429	0.975207	0.571433	0.975207	0.546635
JAK3_SH2	10	10	3	73	High	0.103287	0.960526	0	1	NaN	0.960526	0
	10	10			Medium	0.0297878	0.960526	0	1	NaN	0.960526	0
	10	10			Low	0.00908846	0.947368	0	0.986301	0	0.96	-0.0234082
LCP2_SH2	10	10	3	13	High	0.473667	0.625	0	0.769231	0	0.769231	-0.230769
	10	10			Medium	0.47265	0.625	0	0.769231	0	0.769231	-0.230769
	10	10			Low	0.46675	0.625	0	0.769231	0	0.769231	-0.230769
LYN_SH2	10	10	18	260	High	0.455926	0.930556	0	1	NaN	0.935252	0
	10	10			Medium	0.429235	0.930556	0	1	NaN	0.935252	0
	10	10			Low	0.36678	0.930556	0	1	NaN	0.935252	0
MATK_SH2	10	10	10	211	High	0.452817	0.954751	0	1	NaN	0.954751	0
	10	10			Medium	0.359765	0.954751	0.1	0.995261	0.500018	0.958904	0.209083
	10	10			Low	0.241344	0.954751	0.1	0.995261	0.500018	0.958904	0.209083
NCK2_SH2	10	10	24	337	High	1.93e-07	0.543046	0.7	0.531915	0.0962504	0.961385	0.115406
	10	10			Medium	6.44e-12	0.311258	0.9	0.269504	0.0806641	0.974255	0.0963046
	10	10			Low	1.85e-15	0.225166	1	0.170213	0.0790414	1	0.11577
PIK3R2_SH2	10	10	28	397	High	0.433725	0.941935	0.2	0.993103	0.671615	0.946239	0.344343
	10	10			Medium	0.292222	0.954839	0.6	0.97931	0.671626	0.971999	0.608552
	10	10			Low	0.189203	0.929032	0.9	0.931034	0.479274	0.992482	0.622525
PIK3R3_SH2	10	10	24	192	High	0.303763	0.902778	0.416667	0.963542	0.588238	0.929648	0.443738
	10	10			Medium	0.0674568	0.898148	0.541667	0.942708	0.541665	0.942708	0.484375
	10	10			Low	0.0114103	0.865741	0.583333	0.901042	0.424243	0.945355	0.423112
PTK6_SH2	10	10	3	42	High	0.340871	0.933333	0	1	NaN	0.933333	0
	10	10			Medium	0.214911	0.933333	0	1	NaN	0.933333	0
	10	10			Low	0.136135	0.888889	0.666667	0.904762	0.333334	0.974359	0.419314
RIN1_SH2	10	10	4	72	High	0.473184	0.857143	0	1	NaN	0.947368	0
	10	10			Medium	0.219823	0.892857	0.25	1	1	0.96	0.471405
	10	10			Low	0.108209	0.892857	0.25	1	1	0.96	0.471405
RIN2_SH2	10	10	7	104	High	0.474937	0.936937	0	1	NaN	0.936937	0
	10	10			Medium	0.419478	0.936937	0	1	NaN	0.936937	0
	10	10			Low	0.337155	0.936937	0	1	NaN	0.936937	0
SH2B1_SH2	10	10	9	172	High	0.456069	0.939227	0	0.988372	0	0.949721	-0.0241794
	10	10			Medium	0.417901	0.939227	0	0.988372	0	0.949721	-0.0241794
	10	10			Low	0.372399	0.944751	0.111111	0.988372	0.333331	0.955056	0.169381
SH2B2_SH2	10	10	8	210	High	0.378376	0.963303	0	1	NaN	0.963303	0
	10	10			Medium	0.333122	0.963303	0	1	NaN	0.963303	0
	10	10			Low	0.295027	0.963303	0	1	NaN	0.963303	0
SH2B3_SH2	10	10	8	204	High	0.392917	0.892857	0.25	1	1	0.971429	0.471405
	10	10			Medium	0.276037	0.910714	0.5	0.979167	0.484852	0.980368	0.588006
	10	10			Low	0.184557	0.839286	0.625	0.875	0.163934	0.983471	0.440386
SH2D1A_SH2	10	10	12	125	High	0.461851	0.913043	0	1	NaN	0.912409	0
	10	10			Medium	0.422825	0.913043	0	1	NaN	0.912409	0
	10	10			Low	0.346833	0.930435	0.2	1	1	0.928678	0.431092
SH2D1B_SH2	10	10	8	76	High	0.416645	0.928571	0.5	0.973684	0.666665	0.948718	0.539906
	10	10			Medium	0.270956	0.916667	0.5	0.960526	0.571427	0.948052	0.489116
	10	10			Low	0.16701	0.892857	0.625	0.921053	0.454547	0.958904	0.475148
SH2D2A_SH2	10	10	4	98	High	0.463973	0.960784	0	1	NaN	0.960784	0
	10	10			Medium	0.456071	0.960784	0	1	NaN	0.960784	0
	10	10			Low	0.436112	0.960784	0	1	NaN	0.960784	0
SH2D3A_SH2	10	10	4	107	High	0.361624	0.963964	0	1	NaN	0.963964	0
	10	10			Medium	0.23724	0.963964	0	1	NaN	0.963964	0
	10	10			Low	0.153956	0.963964	0	1	NaN	0.963964	0
SH3BP2_SH2	10	10	14	261	High	0.472677	0.969849	0.5	0.994709	0.835227	0.973745	0.632014
	10	10			Medium	0.471008	0.969849	0.5	0.994709	0.835227	0.973745	0.632014
	10	10			Low	0.434471	0.969849	0.5	0.994709	0.835227	0.973745	0.632014
SHB_SH2	10	10	5	147	High	0.47289	0.967105	0	1	NaN	0.967105	0
	10	10			Medium	0.468471	0.940789	0	0.972789	0	0.966216	-0.0303197
	10	10			Low	0.429437	0.894737	0.2	0.918367	0.0769228	0.971223	0.0754912
SHC3_SH2	10	10	8	140	High	0.470134	0.821429	0	0.958333	0	0.943728	-0.0785674
	10	10			Medium	0.460354	0.821429	0	0.958333	0	0.943728	-0.0785674
	10	10			Low	0.429042	0.821429	0	0.958333	0	0.943728	-0.0785674
SLA_SH2	10	10	17	189	High	0.347921	0.8	0.1	0.916667	0.0974216	0.918854	0.0208333
	10	10			Medium	0.148086	0.757143	0.4	0.816667	0.164053	0.938013	0.184774
	10	10			Low	0.0626868	0.757143	0.6	0.783333	0.199413	0.956087	0.301641
SLA2_SH2	10	10	7	122	High	0.386089	0.945736	0	1	NaN	0.945736	0
	10	10			Medium	0.3004	0.930233	0.142857	0.97541	0.250001	0.952	0.154564
	10	10			Low	0.229348	0.930233	0.428571	0.959016	0.374998	0.966942	0.36405
SOCS1_SH2	10	10	18	349	High	0.423056	0.951691	0	1	NaN	0.950954	0
	10	10			Medium	0.255549	0.971014	0.5	0.994924	0.835536	0.974735	0.632554
	10	10			Low	0.116063	0.956522	0.6	0.974619	0.549396	0.979271	0.549274
SOCS2_SH2	10	10	11	177	High	0.589547	0.94152	0	1	NaN	0.941489	0
	10	10			Medium	0.129896	0.94152	0.4	0.975155	0.500138	0.96317	0.416855
	10	10			Low	0.00606117	0.807018	0.8	0.807453	0.20522	0.98484	0.339709
SOCS3_SH2	10	10	10	231	High	0.625069	0.93361	0.7	0.943723	0.35	0.986425	0.465365
	10	10			Medium	0.614386	0.896266	0.7	0.904762	0.241379	0.985849	0.370701
	10	10			Low	0.602402	0.879668	0.8	0.883117	0.228572	0.990291	0.386664
STAT1_SH2	10	10	19	291	High	0.386586	0.933735	0	0.99359	0	0.938339	-0.0197104
	10	10			Medium	0.353173	0.933735	0	0.99359	0	0.938339	-0.0197104
	10	10			Low	0.326368	0.933735	0	0.99359	0	0.938339	-0.0197104
STAT2_SH2	10	10	5	88	High	0.419078	0.857143	0	1	NaN	0.946237	0
	10	10			Medium	0.34312	0.857143	0	1	NaN	0.946237	0
	10	10			Low	0.272833	0.857143	0	1	NaN	0.946237	0
STAT4_SH2	10	10	4	124	High	0.474539	0.96875	0	1	NaN	0.96875	0
	10	10			Medium	0.46729	0.96875	0	1	NaN	0.96875	0
	10	10			Low	0.394668	0.976562	0.25	1	1	0.976378	0.494059
STAT5A_SH2	10	10	18	201	High	0.475275	0.885845	0.611111	0.910448	0.379311	0.963158	0.422631
	10	10			Medium	0.331802	0.826484	0.833333	0.825871	0.3	0.982248	0.431346
	10	10			Low	0.149544	0.767123	1	0.746269	0.26087	1	0.441224
STAT5B_SH2	10	10	18	170	High	0.446529	0.935185	0.3	1	1	0.930997	0.52915
	10	10			Medium	0.213394	0.925926	0.4	0.979592	0.67483	0.939097	0.480346
	10	10			Low	0.0909188	0.925926	0.6	0.959184	0.608838	0.957712	0.559184
STAT6_SH2	10	10	8	122	High	0.47318	0.938462	0	1	NaN	0.938462	0
	10	10			Medium	0.472427	0.930769	0.125	0.983607	0.333339	0.944882	0.173827
	10	10			Low	0.468687	0.930769	0.375	0.967213	0.428571	0.95935	0.364351
TEC_SH2	10	10	6	44	High	0.999997	0.88	0.833333	0.886364	0.500001	0.975	0.584685
	10	10			Medium	0.999962	0.82	0.833333	0.818182	0.384616	0.972973	0.482674
	10	10			Low	0.999699	0.8	0.833333	0.795455	0.357143	0.972222	0.455083
TNS2_SH2	10	10	11	119	High	0.739384	0.907692	0	0.991597	0	0.914729	-0.0267687
	10	10			Medium	0.0159005	0.846154	0.454545	0.882353	0.263158	0.945946	0.265418
	10	10			Low	0.000477745	0.761538	0.454545	0.789916	0.166667	0.94	0.16148
TNS3_SH2	10	10	4	72	High	0.473132	0.947368	0	1	NaN	0.947368	0
	10	10			Medium	0.472726	0.947368	0	1	NaN	0.947368	0
	10	10			Low	0.472194	0.947368	0	1	NaN	0.947368	0
TNS4_SH2	10	10	5	115	High	0.468171	0.857143	0	1	NaN	0.958333	0
	10	10			Medium	0.426268	0.857143	0	1	NaN	0.958333	0
	10	10			Low	0.371295	0.857143	0	1	NaN	0.958333	0
TXK_SH2	10	10	4	72	High	0.389827	0.934211	0	0.986111	0	0.946667	-0.0272166
	10	10			Medium	0.286616	0.934211	0	0.986111	0	0.946667	-0.0272166
	10	10			Low	0.196781	0.934211	0	0.986111	0	0.946667	-0.0272166
VAV2_SH2	10	10	19	241	High	0.471554	0.921429	0	0.992308	0	0.926398	-0.0235245
	10	10			Medium	0.470074	0.921429	0	0.992308	0	0.926398	-0.0235245
	10	10			Low	0.463847	0.921429	0	0.992308	0	0.926398	-0.0235245
VAV3_SH2	10	10	10	191	High	0.478128	0.857143	0.2	0.966667	0.239046	0.95847	0.251259
	10	10			Medium	0.477065	0.871429	0.3	0.966667	0.320287	0.963472	0.362329
	10	10			Low	0.4654	0.871429	0.3	0.966667	0.320287	0.963472	0.362329
YES1_SH2	10	10	8	157	High	0.466917	0.945455	0.125	0.987261	0.333331	0.95679	0.18047
	10	10			Medium	0.434186	0.909091	0.25	0.942675	0.181818	0.961039	0.165907
	10	10			Low	0.265037	0.866667	0.375	0.89172	0.15	0.965517	0.17553
ZAP70_SH2	10	10	22	147	High	0.476263	0.8625	0.1	0.971429	0.343753	0.878229	0.124341
	10	10			Medium	0.396991	0.8875	0.5	0.942857	0.56701	0.926471	0.463513
	10	10			Low	0.198201	0.875	0.7	0.9	0.511628	0.952484	0.522233
