# Supplementary material for: GPS-PBS: A Deep Learning Framework to Predict Phosphorylation Sites that Specifically Interact with Phosphoprotein-Binding Domains
Source: Cells. 2020 May 20;9(5):1266. doi: 10.3390/cells9051266 (PMC7290655; doi:10.3390/cells9051266)
Supplement: Supplementary file 1 [file cells-09-01266-s001.zip › Table S6.xlsx]

## Sheet: Table S6
Table S6. The 124 significant associations between PPBDs and PKs through the permutation test (p-value < 10-10).
GPS-PBS	GPS 5.0	p-value
14-3-3	AGC_Akt	<1.00E-300
14-3-3	AGC_DMPK	<1.00E-300
14-3-3	AGC_NDR	<1.00E-300
14-3-3	AGC_PKA	<1.00E-300
14-3-3	AGC_PKC	<1.00E-300
14-3-3	AGC_PKG	<1.00E-300
14-3-3	AGC_PKN	<1.00E-300
14-3-3	AGC_RSK	<1.00E-300
14-3-3	AGC_SGK	<1.00E-300
14-3-3	CAMK_CAMK1	<1.00E-300
14-3-3	CAMK_CAMK2	<1.00E-300
14-3-3	CAMK_CAMKL	<1.00E-300
14-3-3	CAMK_DAPK	<1.00E-300
14-3-3	CAMK_MAPKAPK	<1.00E-300
14-3-3	CAMK_PHK	<1.00E-300
14-3-3	CAMK_PIM	<1.00E-300
14-3-3	CAMK_PKD	<1.00E-300
14-3-3	CAMK_RAD53	<1.00E-300
14-3-3	CMGC_CLK	<1.00E-300
14-3-3	CMGC_DYRK	<1.00E-300
14-3-3	CMGC_MAPK	<1.00E-300
14-3-3	CMGC_RCK	<1.00E-300
14-3-3	CMGC_SRPK	<1.00E-300
14-3-3	Other_Aur	<1.00E-300
14-3-3	STE_STE20	<1.00E-300
14-3-3	TKL_RAF	<1.00E-300
BRCT	AGC_PDK1	<1.00E-300
BRCT	CMGC_CDK	<1.00E-300
BRCT	CMGC_DYRK	<1.00E-300
BRCT	CMGC_GSK	<1.00E-300
BRCT	CMGC_MAPK	<1.00E-300
BRCT	Other_CDC7	<1.00E-300
FHA	AGC_PDK1	<1.00E-300
FHA	CMGC_CDK	<1.00E-300
FHA	CMGC_DYRK	<1.00E-300
FHA	CMGC_GSK	<1.00E-300
FHA	CMGC_MAPK	<1.00E-300
MH2	CAMK_TSSK	<1.00E-300
PBD	AGC_PDK1	<1.00E-300
PBD	CMGC_CDK	<1.00E-300
PBD	CMGC_DYRK	<1.00E-300
PBD	CMGC_GSK	<1.00E-300
PBD	CMGC_MAPK	<1.00E-300
PBD	Other_CDC7	<1.00E-300
SH2	TK_Abl	<1.00E-300
SH2	TK_Fer	<1.00E-300
SH2	TK_Met	<1.00E-300
SH2	TK_Src	<1.00E-300
SH2	TK_Syk	<1.00E-300
WD40	AGC_PDK1	<1.00E-300
WD40	CAMK_CASK	<1.00E-300
WD40	CMGC_CDK	<1.00E-300
WD40	CMGC_DYRK	<1.00E-300
WD40	CMGC_GSK	<1.00E-300
WD40	CMGC_MAPK	<1.00E-300
WW	AGC_PDK1	<1.00E-300
WW	CMGC_CDK	<1.00E-300
WW	CMGC_DYRK	<1.00E-300
WW	CMGC_GSK	<1.00E-300
WW	CMGC_MAPK	<1.00E-300
WW	Other_CDC7	<1.00E-300
SH2	TK_PDGFR	6.64e-279
SH2	TK_EGFR	8.13e-278
BRCT	CK1_TTBK	9.84e-263
PBD	CK1_TTBK	9.64e-230
SH2	TK_InsR	4.43e-229
SH2	TK_Csk	2.34e-206
SH2	TK_Fak	4.4e-191
WD40	Other_MOS	4.33e-181
BRCT	CMGC_CK2	3.51e-177
WD40	TKL_STKR	7.41e-174
WD40	Other_CDC7	1.67e-168
WD40	CMGC_CDKL	1.86e-146
WW	STE_STE7	2.6e-140
WD40	CK1_CK1	3.77e-128
PTB	TK_PDGFR	6.43e-114
14-3-3	AGC_PDK1	3.66e-104
BRCT	CK1_CK1	7.5e-99
FHA	CK1_TTBK	2.92e-91
SH2	TK_Jak	6.4e-88
WW	CK1_TTBK	5.05e-85
14-3-3	CMGC_GSK	4.96e-84
SH2	TK_Eph	1.95e-83
PTB	TK_EGFR	4.2e-81
BRCT	TKL_STKR	3.22e-77
SH2	TK_FGFR	2.61e-72
WD40	CK1_TTBK	6.36e-72
BRCT	STE_STE11	2.12e-71
WW	STE_STE11	3.81e-66
WW	CAMK_TSSK	1.02e-61
MH2	Other_TOPK	2.12e-59
PBD	CAMK_TSSK	1.54e-58
BRCT	Other_PLK	3.97e-52
SH2	TK_VEGFR	8.47e-52
SH2	TK_Ret	1.07e-47
WD40	AGC_GRK	8.24e-47
14-3-3	TKL_IRAK	1.67e-44
WD40	Other_PLK	3.87e-44
C2	TK_Axl	4.87e-43
SH2	TK_Axl	1.45e-42
SH2	TK_Tec	2.37e-41
SH2	TK_Tie	1.31e-39
BRCT	STE_STE7	5.32e-39
FHA	AGC_NDR	2.19e-35
PBD	CMGC_CK2	2.64e-35
14-3-3	AGC_GRK	5.69e-34
WD40	Other_TOPK	6.7e-34
SH2	TK_Trk	2.57e-30
BRCT	CAMK_TSSK	1.53e-26
PBD	STE_STE7	1.16e-24
WW	AGC_RSK	1.95e-23
PBD	Other_ULK	1.41e-22
PTB	TK_Src	3.71e-22
WD40	CAMK_TSSK	2.08e-21
PTB	TK_Trk	1.81e-15
PBD	CK1_CK1	4.32e-15
PBD	STE_STE11	1.03e-14
BRCT	Other_IKK	1.62e-14
14-3-3	CAMK_DCAMKL	1.63e-14
14-3-3	Other_WNK	3.15e-13
14-3-3	CAMK_MLCK	4.75e-12
BRCT	Other_TOPK	8.39e-12
14-3-3	TKL_MLK	1.74e-11
PTB	TK_Tie	2.29e-11
