# Supplementary material for: GPS-PBS: A Deep Learning Framework to Predict Phosphorylation Sites that Specifically Interact with Phosphoprotein-Binding Domains
Source: Cells. 2020 May 20;9(5):1266. doi: 10.3390/cells9051266 (PMC7290655; doi:10.3390/cells9051266)
Supplement: Supplementary file 1 [file cells-09-01266-s001.zip › Table S7.xlsx]

## Sheet: Table S7
Table S7. Known DRPs in the PI3K-Akt signaling pathway.
PPCP	PK	Substrate	P-sitea	Position	Referenceb	Referencec
YWHAZ	AKT1	BAD	S	99	19667065;11020382;10558990;10611223;27899622	21081150
YWHAG	AKT1	CDKN1B	T	157	12244301;12244303;15579463;18593906;12244302;27899622	24949832
PIK3R1	EGFR	EGFR	Y	1016	19534553;8845374	16273093
PIK3R1	EGFR	EGFR	Y	1092	19534553;8845374	9153411
SHC1	EGFR	EGFR	Y	1172	19534553;8845374	9544989
SHC1; PIK3R1	FGFR1	FGFR1	Y	730	8622701	11373272; 18412956
PIK3R1	FGFR1	FGFR1	Y	766	8622701	18412956
PIK3R1	FLT1	FLT1	Y	1169	9299537	9600074
PIK3R1	FLT1	FLT1	Y	1213	9299537;9722576;11513746	8621607;7657594;9600074
YWHAZ	AKT1	FOXO3	T	32	10995739;10102273;11154281;27899622	11864996
YWHAZ	AKT1	FOXO3	S	253	10995739;10102273;11154281;27899622	10102273
YWHAZ	AKT1	GSK3B	S	9	11094086;12054501;11035810;16039586;27899622	25138042
PIK3R1	IGF1R	IGF1R	Y	1346	8550552	7642582;7589433;8603569
PIK3R1	INSR	INSR	Y	1361	3038872;1321605;27899622	7589433;8603569;7589433;7537849;7983060;7525547;7935461
PIK3R1	INSR	IRS1	Y	612	27899622	15316008;14731733;7539611
PIK3R1	IGF1R; INSR	IRS1	Y	632	27899622; 30445427	8650265;9422724;11416002;11572799;14731733;16020478
PIK3R1	IGF1R	IRS1	Y	662	30445427	14731733;7539611;7935461
PIK3R1	IGF1R	IRS1	Y	732	30445427	14731733;7539611;7935461
PIK3R1	IGF1R	IRS1	Y	941	30445427	11572799;14731733;7935461;11403293;14632132
PIK3R1	IGF1R; INSR	IRS1	Y	989	30445427	9415395;15316008;11572799;14731733
YWHAQ; YWHAB; SFN; YWHAG; YWHAE; YWHAZ; YWHAH	AKT1	RAF1	S	259	11971957;8003010;10576742;27899622	7760835;8601312;9428519;10445849;11563969;11577088;11953426;16041367;10463061;16246723;16306228;16508002;16968750
GRB2	FLT4	SHC1	Y	349	9927207;9710204	27048591
GRB2	FLT4	SHC1	Y	427	9927207;9710204	10395202;12767115;7515480;8491186;9710204;7529871;7537849
YWHAB; YWHAG	AKT1	TBC1D4	S	318	30445427	21454690
YWHAB; YWHAG	AKT1	TBC1D4	S	588	17617058;27899622	21454690
YWHAB; YWHAG	AKT1	TBC1D4	T	642	17617058;11994271;27899622	17995453; 21454690
YWHAQ; YWHAB; SFN; YWHAG; YWHAE; YWHAZ; YWHAH	AKT1	TSC2	S	939	12150915;15342917;27899622	12176984;12438239;12582162;16636147
YWHAQ; YWHAB; YWHAG; YWHAE; YWHAZ; YWHAH	AKT1	TSC2	S	981	30445427	12176984;16636147
Note: a. P-site, the p-site type; b. Reference, the references of the site-specific kinase-substrate relations; c.Reference, the references of PBSs.
