# Supplementary material for: GPS-PBS: A Deep Learning Framework to Predict Phosphorylation Sites that Specifically Interact with Phosphoprotein-Binding Domains
Source: Cells. 2020 May 20;9(5):1266. doi: 10.3390/cells9051266 (PMC7290655; doi:10.3390/cells9051266)
Supplement: Supplementary file 1 [file cells-09-01266-s001.zip › Table S1.xlsx]

## Sheet: Table S1
Table S1. A summary of the 6 existing tools for the prediction of PBSs.
Tool name	Num. of families	Num. of predictors	Num. of PPBDs	Data source	Training data set Pos./Neg./Pro.	Algorithm	Window size	Web link	PubMed ID
Scansite 4.0	3	16	N/Aa	OPLSb	N/A	PSSMc	15 aad	http://scansite.mit.edu	12824383
SMALI	1	76	76	OPLS	N/A	PSSM	7 aa	http://lilab.uwo.ca/SMALI.htm	18424801
NetPhorest	5	63	102	PepCyber:P~Pep, Phospho.ELM, Literature & OPLS	N/A	ANNe	11 aa	http://netphorest.info	18765831
GPS-Polo	1	1	7	Literature	56/5493/47	GPSf 2.2	7 aa	http://polo.biocuckoo.org/	22851512
NetSH2	1	70	70	OPLS	N/A	ANN	13 aa	http://mint.bio.uniroma2.it/PepspotDB/	23545499
14-3-3-Pred	1	1	0	ANIA & Literature	318/318/236	ANN, PSSM & SVMg	11 aa	http://www.compbio.dundee.ac.uk/1433pred	25735772
Note: a. N/A, not available; b. OPLS, oriented peptide library screening; c. PSSM, position-specific scoring matrix; d. aa, amino acids; e. ANN, artificial neural networks; f. GPS, group-based prediction system; g SVM, support vector machine.
